# Supplementary material for: Fecal metagenomic and metabolomic analyses reveal non-invasive biomarkers of Flavobacterium psychrophilum infection in ayu (Plecoglossus altivelis)
Source: mSphere. 2024 Jun 17;9(7):e00301-24. doi: 10.1128/msphere.00301-24 (PMC11288038; doi:10.1128/msphere.00301-24)
Supplement: Table S1 — Amount of feed for control and test tanks. [file msphere.00301-24-s0003.xlsx]

## Sheet: Sheet1
	Table S1. Amount of feed for control tanks (C1-C6) and test tanks (A1-A6).
	(g)	day -2		day -1		day 0		day 1		day 2		day 3		day 4		day 5		day 6		day 7		day 8
		AM	PM	AM	PM	AM	PM	AM	PM	AM	PM	AM	PM	AM	PM	AM	PM	AM	PM	AM	PM	AM	PM
	control tanks	0.3	0.05	0.3	0	0	0	0	0	0	0.3	0.3	0.2	0.3	0.3	0.3	0.3	0.4	0.3	0.4	0	0	0.4
	test tanks	0.3	0.05	0.3	0	0	0	0	0	0	0.3	0.3	0.2	0.3	0.2	0.2	0.2	0.2	0.1	0.05	0	0	0.04
	exception															A4: 0.1	A4: 0.1	A4: 0.1					A4:0.1
