# Supplementary material for: Fecal metagenomic and metabolomic analyses reveal non-invasive biomarkers of Flavobacterium psychrophilum infection in ayu (Plecoglossus altivelis)
Source: mSphere. 2024 Jun 17;9(7):e00301-24. doi: 10.1128/msphere.00301-24 (PMC11288038; doi:10.1128/msphere.00301-24)
Supplement: Table S2 — Ammonium, nitrate , and nitrite concentrations in the rearing water taken form control and test tanks. [file msphere.00301-24-s0004.xlsx]

## Sheet: Sheet1
	Table S2. (A) Ammonium, (B) nitrate , and (C) nitrite concentrations in the rearing water taken form control tanks (C1-C6) and test tanks (A1-A6) in the morning (AM) and in the evening (PM).
	(A) Ammonium
		day-1		day0		day1		day3		day4		day5		day6		day7
	(mg-N L-1)	AM	PM	AM	PM	AM	PM	AM	PM	AM	PM	AM	PM	AM	PM	AM	PM
	C1	0.422877	1.07522	0.610213	0.120667	1.16703	0.127826	2.50898	1.19272	0.870107	1.03014	1.39398	1.12273	0.934565	1.03253	0.674149	1.00493
	C2	0.485245	0.821088	0.486274	0.0803333	1.01556	0.123922	1.93867	0.965566	0.657817	0.734568	1.63582	1.51156	1.42753	0.493323	1.05369	0.856015
	C3	0.346254	-	0.327479	0.130333	1.00307	0.129387	-	0.890623	0.722165	0.693743	1.26437	1.31514	0.998831	0.645367	0.682057	0.965398
	C4	0.58236	0.743992	0.417527	0.122333	1.01087	0.0794184	-	0.897788	0.497479	0.75988	1.09467	0.930326	0.675933	0.787223	1.14199	1.09718
	C5	0.84965	0.851069	0.391384	0.154	1.103	0.180918	2.48284	0.91328	0.735384	0.941959	1.54496	1.18553	0.959644	0.738631	0.891597	0.912683
	C6	0.4995	0.865346	0.443671	0.120667	1.14126	0.147345	-	1.24636	0.669364	0.858676	1.53027	1.48617	0.769981	1.62503	1.53076	1.59402
	A1	0.512865	-	0.631514	0.192333	1.04835	0.219956	0.43726	0.523783	0.705174	0.709256	0.892914	0.386259	0.794277	0.505079	0.418483	0.422437
	A2	0.506628	-	0.839692	0.180667	0.859404	0.209806	0.226103	0.519663	0.429197	0.730486	0.44797	1.26029	1.51688	0.708066	0.625388	0.713685
	A3	0.95033	-	0.982027	0.184	1.01868	0.18326	0.42593	0.499062	0.566369	0.760696	0.699169	0.990666	1.10699	0.833463	0.591124	0.674149
	A4	0.699077	0.378	1.02947	0.269	1.43639	0.153591	0.589705	0.849274	0.732119	0.671697	0.522795	1.03785	1.59682	0.374195	0.512052	0.581899
	A5	0.662547	0.309	0.860025	0.204333	1.29429	0.173891	0.794682	1.0697	0.706807	1.08321	0.584259	1.38195	0.859326	0.788007	0.683374	0.973305
	A6	0.754317	0.521	1.3277	0.183333	1.11472	0.195753	0.732214	0.930709	0.567186	0.865208	1.03321	2.45222	1.70889	0.378898	0.498873	0.554223
			-: not determined
	(B) Nitrate
		day-1		day0		day1		day3		day4		day5		day6		day7
	(mg-N L-1)	AM	PM	AM	PM	AM	PM	AM	PM	AM	PM	AM	PM	AM	PM	AM	PM
	C1	0.0040292	0.0191383	-0.0043193	0.0830337	0.0755863	0.145165	0.0578251	0.198925	0.039478	0.0598273	0.0587861	0.100233	0.107298	0.0831056	0.14754	0.0212324
	C2	0.017624	0.0369433	-0.00449307	0.0944284	0.10511	0.153334	0.0486311	0.151052	0.0467318	0.0707482	0.0759966	0.0707069	0.029521	0.132636	0.401282	0.115191
	C3	0.0342794	-	0.0005477	0.0996576	0.0796717	0.144999	-	0.122962	0.0376047	0.0911772	0.0684781	0.0584008	0.117648	0.121428	0.361563	0.0295539
	C4	0.00917407	0.0659837	-0.00580623	0.108464	0.0787231	0.157477	-	0.165893	0.0897962	0.0629862	0.0794841	0.0873787	0.0917147	0.0947194	0.0557507	0.0975515
	C5	0.000134633	0.0432783	-0.0022524	0.0199981	0.0772517	0.0548626	0.0631341	0.115894	0.0350173	0.0588273	0.0965319	0.0857117	0.072017	0.108372	0.0650687	0.0461122
	C6	0.0182233	0.0583984	-0.00203463	0.0994633	0.0852375	0.138233	-	0.166771	0.0385888	0.0594305	0.0802179	0.0932393	0.102732	0.0704547	0.0398262	0.0134075
	A1	0.00771007	-	-0.000791867	0.0747456	0.0760894	0.159546	0.0896127	0.139919	0.0397793	0.0614147	0.0620741	0.102583	0.118173	0.166618	0.136817	0.116684
	A2	0.0285548	-	0.0153195	0.0871411	0.0711146	0.11415	0.149673	0.133563	0.0576368	0.112828	0.0847968	0.0406239	0.0779785	0.0277684	0.118632	0.0706328
	A3	0.0015581	-	0.000162033	0.0641428	0.0670201	0.128419	0.125296	0.158116	0.0633988	0.0824468	0.078207	0.0468376	0.0953154	0.114393	0.151565	0.149484
	A4	0.0182135	0.0447017	0.0228041	0.0708501	0.0693144	0.148271	0.139073	0.136739	0.0376047	0.0921772	0.104069	0.0637089	0.0446407	0.0821044	0.1047	0.0974142
	A5	0.0335879	0.0259523	-1.46667e-05	0.0863786	0.070166	0.15162	0.128123	0.134268	0.0550495	0.0538907	0.0716034	0.0347448	0.0977956	0.11518	0.0647518	0.0876877
	A6	0.0250361	0.0237244	0.00412207	0.065824	0.0782973	0.145968	0.172461	0.16112	0.0357793	0.0415572	0.0913389	0.0202081	0.0493484	0.138192	0.132338	0.111757
			-: not determined
	(C) Nitrite
		day-1		day0		day1		day3		day4		day5		day6		day7
	(mg-N L-1)	AM	PM	AM	PM	AM	PM	AM	PM	AM	PM	AM	PM	AM	PM	AM	PM
	C1	0.0040292	0.0191383	0.00244963	0	0.0083648	0.00139413	0.02644	0.00458293	0.051	0.037	0.00688307	0.00615853	0.00608147	0.00733353	0.00515217	0.003254
	C2	0.017624	0.0369433	0.000753733	0	0.00540227	0.0036596	0.0229147	0.0047592	0.037	0.036	0.0043472	0.00670193	0.0112686	0.00500827	0.004881	0.001627
	C3	0.0342794	-	0.0016959	0	0.005228	0.00487947	-	0.0042304	0.037	0.037	0.00452833	0.005434	0.00411393	0.00518713	0.00460983	0.0008135
	C4	0.00917407	0.00917407	0.00131903	0	0.005228	0.00331107	-	0.0058168	0.036	0.039	0.00452833	0.00507173	0.00357733	0.0042928	0.00460983	0.00515217
	C5	0.000134633	0.00917407	0.0011306	0.000942167	0.0057508	0.0067964	0.0306704	0.00334907	0.038	0.038	0.00362267	0.0038038	0.0037562	0.00500827	0.00352517	0.00189817
	C6	0.0182233	0.00917407	0	0.000376867	0.00487947	0.00453093	-	0.00334907	0.038	0.037	0.00452833	0.0043472	0.00447167	0.00983767	0.0040675	0.00460983
	A1	0.00771007	-	0.005653	0.00527613	0.00975893	0.0116759	0.0216808	0.0031728	0.038	0.037	0.00579627	0.00344153	0.00447167	0.00411393	0.00352517	0.00189817
	A2	0.0285548	-	0.00150747	0	0.00714493	0.0067964	0.0204469	0.0047592	0.038	0.034	0.00398493	0.00670193	0.008049	0.0220006	0.0040675	0.003254
	A3	0.0015581	-	0.00320337	0	0.00697067	0.00296253	0.0209757	0.00405413	0.037	0.037	0.00507173	0.0048906	0.0032196	0.00339847	0.0040675	0.00379633
	A4	0.0182135	0.0447017	0.000753733	0.00131903	0.00609933	0.00540227	0.0199181	0.0031728	0.037	0.036	0.0048906	0.00452833	0.0069758	0.00304073	0.00623683	0.00352517
	A5	0.0335879	0.0259523	0.00188433	0	0.00714493	0.0067964	0.0213283	0.00405413	0.039	0.035	0.00507173	0.0059774	0.00411393	0.00393507	0.003254	0.003254
	A6	0.0250361	0.0237244	0	0	0.0047052	0.00296253	0.0199181	0.0042304	0.042	0.039	0.013585	0.0168454	0.0309439	0.0032196	0.00271167	0.00623683
			-: not determined
