# Supplementary material for: Fecal metagenomic and metabolomic analyses reveal non-invasive biomarkers of Flavobacterium psychrophilum infection in ayu (Plecoglossus altivelis)
Source: mSphere. 2024 Jun 17;9(7):e00301-24. doi: 10.1128/msphere.00301-24 (PMC11288038; doi:10.1128/msphere.00301-24)
Supplement: Table S3 — Relative abundances of bacterial genera with differential abundance between intestine and feces. [file msphere.00301-24-s0005.xlsx]

## Sheet: Sheet1
	Table S3. Relative abundances (%) of bacterial genera with differential abundance between (A) intestines of dead and control fish, (B) feces from test and control tanks . The data of survived fish are also presented in (A). SD: standard deviation.
		(A)	dead fish		control fish		survived fish (tentative)
			average	SD	average	SD	average	SD
		Oryzomicrobium	0.49	1.4	1.11	0.82	2.43	1.95
		Leptonema	0.25	0.71	0.71	0.51	1.52	1.35
		Nitrosomonas	0.24	0.75	0.43	0.38	1.12	1.04
		Agriterribacter	0.1	0.31	0.28	0.28	0.67	0.6
		Bacteroidales group	0.01	0.05	0.02	0.08	0.01	0.05
		Dokdonella	0.21	0.67	0.3	0.19	0.54	0.66
		Proteiniphilum	0.28	0.81	0.46	0.48	0.87	0.77
		Thiobacillus	0.16	0.5	0.25	0.27	0.6	0.67
		Rhodococcus	15.54	15.88	30.4	22.77	3.95	5.26
		Burkholderiaceae group	0.03	0.09	0.09	0.16	0.09	0.18
		Marinilabiliaceae group	0.09	0.19	1.22	1.92	0.03	0.05
		Sediminibacterium	19.45	16.05	4.37	9.34	12	11.8
		(B)	test tank		control tank
			average	SD	average	SD
		Agrobacterium	0.03	0.07	0.56	0.88
		Cypionkella	0.62	1.04	0.06	0.18
		Sphingopyxis	0.01	0.03	0.14	0.31
		Rhizobium	0.02	0.05	0.36	0.59
		Flavobacterium	2.38	3.84	0.24	0.42
		Pararheinheimera	2.67	6.26	0.29	0.69
		Fluviicola	0.18	0.43	0	0.02
		Comamonas	0.44	0.56	0.2	0.31
		Shinella	0.48	0.39	0.23	0.33
		Klebsiella	11.57	9.98	6.22	5.88
		Chryseobacterium	4.57	8.96	9.71	10.84
		Enterobacteriaceae group	5.51	5.41	11.46	12.26
