# Supplementary material for: Fecal metagenomic and metabolomic analyses reveal non-invasive biomarkers of Flavobacterium psychrophilum infection in ayu (Plecoglossus altivelis)
Source: mSphere. 2024 Jun 17;9(7):e00301-24. doi: 10.1128/msphere.00301-24 (PMC11288038; doi:10.1128/msphere.00301-24)
Supplement: Table S4 — Detected metabolites in the NMR spectra of feces samples. [file msphere.00301-24-s0006.xlsx]

## Sheet: Sheet1
Table S4. Detected metabolites in the NMR spectra of feces samples in this study.
				1H PPM	3.63788e-05	0.88438	0.896944	0.914037	0.929949	0.946058	0.957703	0.965908	0.981085	1.00069	1.03233	1.04391	1.09685	1.11345	1.08818	1.12868	1.17293	1.23967	1.31871	1.39321	1.25265	1.257	1.53632	1.73723	1.65548	1.81357	1.85835	1.90635	1.9405	1.97059	1.97824	2.0521	2.08057	2.12627	2.17037	2.19291	2.22404	2.26556	2.29912	2.32648	2.34156	2.35519	2.3933	2.42573	2.44342
				Anotation	DSS	-	-	-	Ile	Leu	Leu	-	Val	Ile	Val	-	-	-	-	-	-	-	Lactate	-	Ile	-	-	Leu	-	-	Lys	Acetate	-	-	-	-	-	-	Met	Met	-	-	-	-	-	-	Succinate	-	-
NMR_Dir.	NMR No.	sampling date	ID	C or A	ROI.1	ROI.2	ROI.3	ROI.4	ROI.5	ROI.6	ROI.7	ROI.8	ROI.9	ROI.10	ROI.11	ROI.12	ROI.13	ROI.14	ROI.15	ROI.16	ROI.17	ROI.18	ROI.19	ROI.20	ROI.21	ROI.22	ROI.23	ROI.24	ROI.25	ROI.26	ROI.27	ROI.28	ROI.29	ROI.30	ROI.31	ROI.32	ROI.33	ROI.34	ROI.35	ROI.36	ROI.37	ROI.38	ROI.39	ROI.40	ROI.41	ROI.42	ROI.43	ROI.44	ROI.45
211119_Ayu_feces	11_999.ucsf	210709	C1	C	122591043584	619982848	135282688	124936192	1058054144	633442304	626319360	132886528	1422950400	1059807232	1413427200	801443840	1108606976	135585792	196800512	158711808	331313152	1056522240	1436094464	190443520	129519616	100343808	130711552	175374336	138207232	192225280	151224320	30888968192	127078400	154578944	152977408	126468096	171839488	343179264	397828096	134512640	151691264	179003392	177717248	120221696	138719232	121114624	263421952	120913920	114667520
211119_Ayu_feces	21_999.ucsf	210709	C2	C	144229335040	747921408	148048896	128454656	2233744384	1286197248	1364428800	156840960	3381642240	2352931840	3273853952	1216879616	1601945600	137819136	132691968	194170880	808153088	1615867904	3120249856	148060160	184773632	149943296	230958080	168968192	122825728	188597248	538140672	43148230656	252611584	192674816	135101440	160855040	228925440	2641463296	605469696	139645952	165018624	155279360	165325824	179850240	266561536	167762944	612164608	141934592	193337344
211119_Ayu_feces	31_999.ucsf	210709	C3	C	108188483584	787908608	250119168	169259008	544886784	277009408	298316800	157734912	1768110080	574167040	1649467392	955993088	1231225856	164478976	148900864	137107456	1382787072	1244275712	1609199616	164072448	161264640	115002368	347851776	152644608	146200576	264597504	808691712	34633539584	170164224	143700992	121663488	189258752	159719424	6052186112	480694272	171268096	142690304	144618496	267121664	281028608	188045312	171652096	421087232	137423872	237362176
211119_Ayu_feces	41_999.ucsf	210709	C4	C	152152211456	697652224	173459456	147091456	405654528	423346176	247058432	148931584	1544774656	544888832	1518424064	867148800	2084550656	166734848	116172800	315424768	1025353728	1778988032	1524021248	423510016	133862400	96048128	316191744	152603648	108713984	204024832	1158588416	34676432896	201609216	131446784	137198592	179363840	244156416	4027441152	500950016	152811520	185054208	190119936	168798208	374593536	253283328	183159808	688243712	161956864	128858112
211119_Ayu_feces	51_999.ucsf	210709	C5	C	159599132672	525701120	159027200	184201216	3523551232	1831780352	2121297920	211632128	5135675392	3594944512	4948439040	643395584	1603182592	138018816	166637568	261300224	410456064	1684705280	4944642048	163340288	223244288	182300672	131956736	394354688	136065024	262983680	168488960	28394311680	156848128	162816000	151359488	157556736	192856064	3050991616	389726208	204673024	150245376	294301696	135925760	159944704	246153216	191463424	394137600	178802688	181321728
211119_Ayu_feces	61_999.ucsf	210709	C6	C	132328620032	923899904	160968704	143179776	1304895488	613101568	671643648	117637120	2501562368	1254469632	2364829696	871874560	1418741760	136245248	167182336	235931648	1007642624	1450072064	2054256640	139569152	171710464	251801600	289953792	139745280	118810624	297160704	850032640	37337903104	186734592	160317440	157282304	176197632	129005568	1704081408	500092928	125564928	161511424	167608320	233054208	199729152	278560768	237230080	648005632	150964224	179163136
211119_Ayu_feces	71_999.ucsf	210709	A1	A	151507173376	927551488	279779328	157458432	9745870848	4256149504	4677392384	391806976	19903827968	10246363136	19304005632	1068326912	1472217088	190709760	193497088	208746496	710701056	1426968576	13522319360	162631680	541536256	810127360	259575808	641128448	152426496	224000000	856619008	42312306688	241391616	220076032	144801792	614858752	193855488	15133501440	538441728	447350784	142716928	919742464	317001728	320032768	570714112	362715136	752347136	131051520	143132672
211119_Ayu_feces	81_999.ucsf	210709	A2	A	139579047936	812365824	198227968	140453888	1174116352	677038080	855093248	166424576	2422511616	1189752832	2562265088	1097224192	1534156800	140118016	171497472	245080064	323178496	1343002624	1877080064	143896576	132038656	101781504	180557824	162543616	131104768	188858368	879869952	36182327296	142796800	189511680	156770304	171943936	145283072	5010190336	532901888	162816000	132270080	182974464	182657024	152877056	408631296	305002496	727179264	130367488	194498560
211119_Ayu_feces	91_999.ucsf	210709	A3	A	135488421888	741173248	244008960	134402048	592758784	481196032	444254208	149753856	1639100416	581953536	1627879424	907114496	1465749504	118620160	191643648	209776640	748427264	1475237888	1242363904	164859904	174610432	158756864	252715008	135122944	103075840	235354112	1234147328	34011406336	156411904	142921728	156014592	167002112	188041216	7493197824	405487616	241668096	205197312	189372416	216653824	460519424	212914176	142374912	921776128	123715584	135727104
211119_Ayu_feces	101_999.ucsf	210709	A4	A	138052730880	795303936	235081728	131813376	1541050368	676319232	689655808	195313664	5046640640	1610145792	5059923968	906518528	1268563968	120827904	152653824	168173568	542117888	1480003584	4108402688	139177984	176144384	134275072	166248448	131735552	173539328	304033792	204005376	32848437248	212922368	180195328	150265856	207523840	184074240	3506896896	392101888	209223680	125222912	249565184	197136384	114335744	225914880	165748736	478289920	180514816	182206464
211119_Ayu_feces	111_999.ucsf	210709	A5	A	150762389504	1017819136	251232256	134258688	2602782720	1507536896	1673576448	149991424	3360522240	2819133440	3431161856	1275850752	1491177472	155131904	128851968	181583872	438603776	1435828224	2800508928	164790272	166842368	131055616	158806016	227479552	139812864	333844480	140140544	43975507968	179867648	145567744	158044160	177758208	133935104	1055932416	536498176	132214784	174907392	164745216	144388096	169713664	405221376	230019072	290054144	125566976	136683520
211119_Ayu_feces	121_999.ucsf	210709	A6	A	142736343040	712753152	168726528	134397952	437215232	241614848	264339456	142987264	1000501248	384503808	1083588608	959447040	1483190272	134840320	129191936	170594304	473800704	1471086592	665088000	166264832	138272768	136798208	178688000	163696640	142970880	212176896	276750336	33200345088	178696192	166768640	128184320	321024000	175751168	1406742528	389521408	131543040	171073536	163811328	252796928	141410304	163864576	116346880	312848384	138268672	129961984
211119_Ayu_feces	131_999.ucsf	210712	C1	C	113609932800	422469632	185047040	238901248	6455471104	4265162752	4592544768	485310464	8957777920	6912873472	8036474880	519088128	1175752704	98676736	140764160	171072512	413303808	1111623680	8643675136	136774656	412656640	197122048	149750784	533911552	112400384	173126656	158072832	30444470272	159281152	199117824	154153984	180826112	215349248	7011597312	342042624	188176384	141294592	374530048	146260992	157340672	205483008	188913664	429363200	119321600	140307456
211119_Ayu_feces	141_999.ucsf	210712	C2	C	147536379904	629370880	390680576	322738176	12615047168	7085729792	7992627200	726196224	16060041216	12994486272	15320311808	964188160	1782126592	135272448	128999424	296165376	419825664	1461995520	12414754816	520671232	672077824	304969728	243294208	1193068544	123938816	153327616	158232576	38817452032	315621376	238929920	202596352	220256256	175271936	11680825344	418658304	309739520	228904960	667033600	143978496	194119680	430073856	216739840	455340032	130525184	148772864
211119_Ayu_feces	151_999.ucsf	210712	C3	C	171473879040	739297280	167843840	158441472	6652024832	3533643776	3921254400	265873408	8855859200	7018950656	8551761920	1025515520	1590626304	160878592	100847616	197324800	438956032	1715292160	8392544256	220686336	377038848	159870976	161460224	591159296	130992128	201408512	153016320	36863238144	310937600	152174592	136491008	230369280	149637120	6350051328	501008384	239681536	183255040	361388032	128790528	118059008	166778880	165101568	447381504	117841920	135137280
211119_Ayu_feces	161_999.ucsf	210712	C4	C	140789415936	791808000	486765568	389610496	14489395200	6974064640	7490189312	675893248	21530423296	15249074176	21081321472	1066478592	1438585856	145949696	177794048	258816000	424095744	1550126080	14441255936	144650240	744936448	433899520	207209472	1102025728	145004544	175479808	244849664	38513299456	655969280	214042624	157510656	140198912	154831872	16041105408	548058112	497100800	155722752	901436416	395525120	143667200	172192768	130222080	485121024	179175424	157058048
211119_Ayu_feces	171_999.ucsf	210712	C5	C	123047526400	616233472	415886336	520555008	23151785984	12530861056	13859504128	1219299328	31549061120	24647161856	30926508032	1676716544	1251021312	138395136	300539392	175017984	632801792	1328075776	20905345024	128311808	1195644416	781112320	376823808	1981188608	148876800	193598464	491523584	28399587328	307787264	448377344	238407680	347135488	186375680	25440348160	346945024	757776384	147865088	1334423040	222203904	554949120	1056898560	629079040	638081024	327931392	257105408
211119_Ayu_feces	181_999.ucsf	210712	C6	C	123087798272	760190976	264921088	166266880	2311993344	986957824	1159866368	232609792	6588798976	2364899328	6172450816	907264000	1610434560	152113152	162916352	151263232	1011879936	1597450240	2515593216	513415168	174958592	146071552	274802688	268648448	174274560	195315712	493598720	36292685824	290338816	158281728	137904128	153016320	181950464	4745607168	392880128	192124928	176750592	264177664	267919360	162111488	157851648	218150912	1832140800	174680064	154140672
211119_Ayu_feces	191_999.ucsf	210712	A1	A	138755604480	670934016	295584768	345691136	13886620672	8440873984	9731611648	859075584	17622679552	14368723968	16907091968	818468864	1429907456	150597632	153871360	229102592	495425536	1546215424	15627983872	145362944	754442240	336496640	264265728	1246697472	163247104	249740288	350337024	44980445184	210609152	258156544	152620032	411871232	145201152	14001831936	520101888	404248576	138688512	788272128	147249152	483891200	1148699648	686137344	2266023936	169948160	197558272
211119_Ayu_feces	201_999.ucsf	210712	A2	A	133572460544	793382912	457654272	384843776	15963246592	9574797312	10378129408	801198080	19697405952	17041063936	19486666752	914030592	1439629312	129253376	217571328	275697664	542265344	1333637120	15853625344	142614528	846614528	438022144	342949888	1586909184	134840320	151957504	282050560	38704439296	207925248	354594816	159268864	233512960	152170496	15741853696	379822080	398061568	166719488	823648256	164446208	189575168	417746944	263708672	1728331776	126308352	118239232
211119_Ayu_feces	211_999.ucsf	210712	A3	A	134679937024	737548288	332193792	302880768	13345613824	8023003136	8997955584	662499328	16165087232	13882081280	15741988864	928952320	1362802688	109615104	204718080	162574336	553584640	1454749696	13376385024	178794496	664881152	333045760	315379712	1348761600	137404416	335491072	327208960	45510762496	158154752	269623296	174985216	193370112	162318336	12849897472	443539456	338008064	170235904	716374016	161794048	396296192	727318528	362326016	2767134720	142663680	115304448
211119_Ayu_feces	221_999.ucsf	210712	A4	A	114714673152	821583872	306700288	383471616	18519711744	10664484864	11602911232	975880192	25606090752	19506413568	25025810432	1615388672	1514430464	209346560	234967040	156897280	543371264	1290113024	22885351424	902864896	916377600	265187328	508985344	1744179200	149868544	229150720	504467456	38553669632	233615360	301850624	228909056	389214208	342540288	19880546304	514682880	534896640	160755712	1100136448	169865216	249159680	622137344	456855552	2436628480	140738560	206553088
211119_Ayu_feces	231_999.ucsf	210712	A5	A	135447986176	814112768	234430464	225636352	10415177728	6446817280	6863810560	563691520	13895540736	11150479360	13673435136	1161097216	1250979840	102400000	146128896	297742336	855855104	1318715392	9140867072	200577024	519098368	243703808	258146304	1097711616	139960320	292315136	217530368	39345606656	260464640	222044160	131702784	211484672	195940352	10264559616	514023424	348147712	215265280	610562048	193613824	169426944	415502336	321155072	1955721216	133689344	154415104
211119_Ayu_feces	241_999.ucsf	210712	A6	A	134501171200	738025472	195932160	288077824	11551447040	6772426752	7823570944	589940736	14277978112	12091189248	14086502400	1053976576	1556959232	125743104	153393152	149770240	813221888	1562021888	12583438336	918077440	577167360	381765632	297998336	1073465344	161464320	232706048	352591872	38114750464	156735488	196515840	138254336	177199104	161259520	11043573760	509454336	319512576	175826944	650471424	185620480	161523712	457615360	234385408	2231511040	149884928	174374912
211119_Ayu_feces	251_999.ucsf	210713	C1	C	128100597760	706277376	352473088	366047232	22472843264	13417676800	14797556736	1412769792	28768051200	23950315520	28189835264	1238469632	1297695744	136933376	129841152	171866112	555409408	1402321920	25158295552	173889536	1125731328	308100096	336155648	2034759680	133673984	331811840	328484864	51997286400	285479936	373833728	135343104	496200704	184697856	22047686656	456198144	612162560	180089856	1351363584	217212928	567334912	1387793408	873099264	1705486336	242440192	137511936
211119_Ayu_feces	261_999.ucsf	210713	C2	C	123396825088	737751040	583278592	223457280	10624372736	5682892800	6157438976	510021632	15307329536	11259801600	14682296320	906452992	1257541632	144203776	211759104	122880000	386809856	1220759552	14027321344	131104768	633962496	368848896	164438016	892121088	144703488	160944128	306896896	36909555712	161255424	213049344	132599808	234127360	220901376	10993070080	436355072	340860928	125571072	591069184	143974400	134733824	151863296	118530048	275832832	155025408	148193280
211119_Ayu_feces	271_999.ucsf	210713	C3	C	129188839424	874835968	364153856	243759104	9933234176	6232263680	6931023872	715451392	13034710016	10530225152	12553369600	888816640	1472222208	136372224	138153984	229232640	1231287296	1479668736	12184948736	695926784	534618112	250022912	167373824	1017257984	132083712	149253120	151048192	37153751040	187767808	259178496	172724224	432781312	182405120	9765392384	503577600	321581056	143428608	535526400	157014016	156116992	313228288	609330176	478302208	134553600	118226944
211119_Ayu_feces	281_999.ucsf	210713	C4	C	121353658368	771825664	209286144	273933312	8382559232	4284233728	4834553856	508363776	13994355712	8613760000	13145964544	1777833984	1480609792	120395776	224701440	211841024	2363266048	1317346304	3950676992	892024832	530214912	285234176	247618560	631873536	140030976	318053376	491469824	44187664384	254922752	222282752	129525760	226821120	163168256	12106251264	998207488	424007680	166534144	541855744	174311424	135639040	198084608	229381120	5859154944	139225088	131499008
211119_Ayu_feces	291_999.ucsf	210713	C5	C	110922121216	656110592	174046208	219509760	8398800896	4739198976	5296634880	460801024	12712112128	8768348160	11649976320	1218693120	1348939776	167233536	146101248	202774528	930481152	1755782144	13576605696	890144768	519259136	255116288	298421248	702408704	128305152	369056768	303511552	53973442560	346379264	148799488	123941888	291347456	174958592	11059246080	622785536	344655872	173603840	492526592	146247680	195611648	240752640	227928064	1305158656	141537280	212352000
211119_Ayu_feces	301_999.ucsf	210713	C6	C	118299631616	934572032	2720326656	401113088	25273663488	14488059904	16165027840	1488548864	36561551360	26599782400	35122937856	1657846784	1459069952	201501696	405024768	212731904	484250624	1804741632	34548649984	581266432	1329620992	677640192	447333376	2106679296	165829632	221882368	413399040	45207994368	219044864	623390720	293810176	683042816	247775232	29037082624	496306176	759581696	200707072	1549468672	201086976	844847104	1907303424	1212760064	2464004096	125906944	193529856
211119_Ayu_feces	311_999.ucsf	210713	A1	A	116488437760	778199040	594223104	363327488	20021891072	11500912640	12495249408	1074577408	26046795776	21080973312	25636556800	1251500032	1398550528	144171008	218939392	211714048	390553600	1855778816	21304557568	772534272	976502784	499015680	351629312	1952346112	166158336	317960192	511561728	61222232064	178569216	319016960	181383168	676478976	226557952	20512940032	525410304	528986112	207245312	1097605120	163151872	723783680	1735741440	1089736704	3218194432	166748160	146849792
211119_Ayu_feces	321_999.ucsf	210713	A2	A	138649911296	737193984	467462144	508567552	20039999488	11544182784	13643520000	1149495296	24452448256	20680863744	23907944448	1356537856	1684037632	158988288	185591808	206477312	397080576	2210924544	21139755008	911796224	1023647744	474439680	467476480	1927733248	140668928	342511616	222973952	69059239936	221700096	350658560	163405824	475648000	181071872	19352303616	737093632	582801408	133412864	1077561344	144025600	765399040	1798914048	942127104	1667018752	505309184	257368064
211119_Ayu_feces	331_999.ucsf	210713	A3	A	133457215488	761241600	271482880	305356800	10757984256	6594695168	7496278016	662384640	13558591488	11453845504	13275942912	773529600	1428299776	126177280	142155776	145494016	873426944	2081607680	14446436352	1061474304	525336576	241782784	233099264	1045078016	175267840	300027904	386932736	48513613824	498962432	258994176	111271936	382390272	166649856	11694403584	444805120	423677952	148779008	604643328	148402176	452218880	1201078272	802926592	3753021440	241860608	149504000
211119_Ayu_feces	341_999.ucsf	210713	A4	A	126738030592	899960832	577654784	1008357376	25027260416	17624387584	19236175872	1494114304	30764138496	26859331584	29886427136	1523736576	1442824192	186290176	303280128	217120768	943476736	1914441728	26413547520	1267736576	1245749248	420700160	1192677376	2884239360	113516544	309293056	225402880	59457019904	368963584	419618816	267960320	730550272	307982336	30237716480	583667712	751427584	254947328	1294049280	157671424	1120407552	2679078912	1701752832	5316005888	408735744	339111936
211119_Ayu_feces	351_999.ucsf	210713	A5	A	142329511936	809725952	585500672	1222752256	25854994432	17802475520	20267051008	1798111232	30890981376	27282235392	29914750976	1262610432	1569226752	193755136	420753408	296321024	3522379776	2305824768	26841698304	1549352960	1357668352	450727936	1133355008	2759417856	161243136	302710784	366712832	55556071424	534024192	439095296	165072896	700174336	314404864	30799403008	431579136	789839872	409053184	1385351168	173389824	937433088	2388695040	1458434048	4809031680	640200704	392785920
211119_Ayu_feces	361_999.ucsf	210713	A6	A	133418401792	694042624	162484224	205037568	8432361472	5046472704	5540671488	450666496	11609817088	9080475648	11273207808	921481216	1484414976	119853056	199364608	111165440	615387136	2095001600	10827046912	817987584	467759104	225509376	190390272	776024064	139067392	265416704	443985920	44839370752	303091712	168931328	131805184	292741120	141971456	9088671744	355311616	257134592	146694144	509804544	139743232	210644992	449159168	276656128	3090391040	151244800	142897152
211119_Ayu_feces	371_999.ucsf	210714	C1	C	120222728192	782110720	202350592	222543872	13290909696	6776967168	7326658560	568864768	19804364800	14012628992	19205091328	1490178048	1423699968	152633344	196444160	259584000	1156972544	2021072896	9507999744	540487680	664309760	346820608	234639360	1118072832	144953344	207675392	465780736	47389474816	168042496	239546368	192274432	264527872	139468800	15499468800	725561344	429461504	171053056	848531456	226934784	153944064	170262528	143671296	5214932992	123830272	151191552
211119_Ayu_feces	391_999.ucsf	210714	C3	C	142397734912	730032128	381732864	241094656	10845745152	6063980544	6936711168	606201856	14283122688	11142174720	13925419008	999905280	1539448832	129175552	149813248	221425664	861208576	2303246336	13064065024	629094400	544915456	319354880	205324288	959850496	151609344	186310656	181248000	39491801088	168892416	180873216	137089024	359370752	183232512	9664243712	533749760	303681536	176953344	635502592	158361600	172972032	345708544	244938752	481171456	122509312	130156544
211119_Ayu_feces	401_999.ucsf	210714	C4	C	126334943232	881266688	199061504	266489856	13505757184	6981443584	7566684160	591044608	20214317056	14332747776	19795501056	1528049664	1450143744	177827840	182812672	253857792	1142890496	2032803840	16863629312	812244992	683118592	374951936	206671872	1017786368	157253632	418689024	221589504	64382533632	607662080	224968704	149590016	280539136	229953536	14595383296	821936128	447021056	166674432	875913216	154546176	128466944	240992256	137740288	724426752	123674624	173486080
211119_Ayu_feces	411_999.ucsf	210714	C5	C	128434290688	1802018816	236064768	236859392	10954133504	6287618048	6964183040	558751744	15145664512	11734814720	14823006208	2609999872	1531424768	162840576	137117696	142372864	686407680	2033360896	13821460480	1065598976	540114944	248188928	163725312	1024786432	142766080	522747904	161579008	116368949248	496979968	218791936	164274176	283332608	168349696	10951004160	1398702080	292253696	141856768	626585600	132825088	338038784	774696960	496336896	1896124416	144039936	222380032
211119_Ayu_feces	421_999.ucsf	210714	C6	C	112982073344	119791616	363069440	145616896	1165766656	691765248	760832000	147120128	1793511424	1334882304	1630621696	185737216	1157685248	149135360	155684864	238321664	691138560	1644089344	1780523008	615100416	150654976	150544384	127311872	151408640	144076800	113758208	139755520	13204459520	150921216	148795392	129839104	157470720	147542016	963338240	161398784	115064832	148791296	142114816	139972608	120594432	220823552	204050432	809766912	151420928	111292416
211119_Ayu_feces	431_999.ucsf	210714	A1	A	121802932224	744136704	2968600576	192311296	11881840640	6411776000	7068188672	572035072	17730174976	12615950336	17470357504	945766400	1425809408	118992896	169353216	144121856	982429696	1880211456	14957035520	953425920	591306752	378257408	266780672	1065664512	151322624	304529408	650588160	52788334592	507944960	245219328	147795968	356184064	191188992	12272193536	504107008	375017472	181997568	816467968	157614080	506626048	1107877888	600391680	2999681024	151818240	137494528
211119_Ayu_feces	441_999.ucsf	210714	A2	A	122952392704	875048960	151674880	192552960	12184133632	6776037376	7976456192	692113408	15828324352	12807954432	15685898240	1279574016	1412042752	120410112	158031872	114704384	959205376	1973739520	14509191168	632545280	668622848	245878784	181022720	1213538304	141168640	447320064	518094848	71074324480	298577920	216395776	135454720	183238656	162881536	11357433856	592830464	335593472	139612160	746160128	212156416	273461248	698462208	351776768	2522796032	128618496	235794432
211119_Ayu_feces	453_999.ucsf	210714	A3	A	32082739200	112967680	117764096	152412160	5332539392	3470481408	3796523008	908072960	7091875840	5554675712	6983897088	1152391168	368631808	60497920	82362368	77737984	161122304	396767232	6274490368	236206080	188913664	209717248	85522432	440262656	86853632	137541632	95782912	18783313920	182976512	96440320	76554240	391680000	98789376	4748179456	111167488	90736640	71501824	271276032	76570624	144091136	427722752	175978496	1654781952	86302720	51740672
211119_Ayu_feces	461_999.ucsf	210714	A4	A	118434824192	851255296	234233856	1970876416	11417583616	5350879232	6031089664	525197312	18429198336	12105449472	18396577792	961736704	1284739072	119123968	160219136	183697408	359251968	1376382976	2164748288	130473984	640712704	258060288	204410880	901959680	194441216	230223872	950661120	36999839744	165822464	347828224	168669184	165232640	139153408	2892357632	491225088	128356352	139100160	746254336	156377088	157712384	258838528	139161600	2519707648	132460544	128593920
211119_Ayu_feces	471_999.ucsf	210714	A5	A	133095161856	670322688	186527744	167514112	17231413248	8981843968	10138554368	838619136	24921890816	17995251712	24619159552	1079275520	1550790656	148127744	169336832	272474112	1114140672	2340827136	21463904256	911003648	837283840	385585152	213364736	1552670720	141783040	357257216	612098048	67457966080	210145280	262426624	151654400	326471680	166785024	17319415808	523358208	463433728	202203136	1094651904	183750656	239509504	483889152	317902848	19610419200	155664384	173969408
211119_Ayu_feces	481_999.ucsf	210714	A6	A	125852573696	776468480	334895104	646324224	36719919104	19792359424	22782150656	1695057920	50186100736	38163464192	49369915392	2290116608	1561903104	171761664	256141312	189317120	1157068800	2263754752	41075777536	655255552	1876686848	722161664	368760832	3446063104	146915328	707258368	1031993344	122622173184	827432960	546494464	263106560	558176256	267272192	35499388928	891944960	937867264	282427392	2249478144	178749440	786155520	1798977536	1138728960	9430306816	155461632	149968896
211119_Ayu_feces	491_999.ucsf	210715	C1	C	125739171840	254390272	216864768	231323648	8489478144	4583362560	5375139840	483260416	12604041216	8671350784	12370829312	562366464	1409003520	156469248	199649280	263452672	783577088	2140723200	7093942272	650770432	445284352	315826176	277491712	795514880	143900672	140953600	632020992	17260570624	152799232	187387904	143603712	386537472	156770304	11251879936	213510144	315095040	151988224	586643456	198395904	188545024	391964672	213508096	1348433920	149600256	182194176
211119_Ayu_feces	501_999.ucsf	210715	C2	C	120953397248	189886464	126568448	179943424	2740576256	1027948544	1191669760	216387584	10526744576	2828759040	10149947392	552970240	1438400512	166582272	144904192	172255232	582531072	2058921984	1273921536	662906880	149184512	305336320	245587968	157698048	133873664	126713856	244643840	11508164608	164235264	472342528	131076096	142886912	186613760	8139290624	184961024	253751296	298821632	466647040	154773504	177864704	195885056	191846400	713234432	287512576	188788736
211119_Ayu_feces	511_999.ucsf	210715	C3	C	115769761792	233793536	190527488	321097728	12220125184	4783529984	5269377024	727429120	26931580928	12682858496	25874683904	1257502720	1419931648	193785856	124160000	191270912	2045802496	2103232512	2519273472	637925376	636762112	469084160	298561536	824399872	173580288	184860672	399376384	14064414720	158500864	313415680	180936704	154710016	236832768	21219346432	139087872	588326912	305152000	1220708352	207138816	147544064	207439872	148131840	1565263872	287940608	160684032
211119_Ayu_feces	521_999.ucsf	210715	C4	C	105850355712	228608000	208195584	377925632	13665316864	6227255296	7081336832	833777664	24199254016	14024261632	22684641280	1140285440	1252870144	152541184	179206144	321376256	334665728	1869297664	1597560832	833472512	754372608	860051456	268818432	974137344	126109696	137582592	269068288	14900617216	156358656	347297792	152215552	238340096	180680704	19527380992	139556864	507410432	238604288	1011165184	215638016	237778944	273532928	280172544	922970112	160313344	542783488
211119_Ayu_feces	533_999.ucsf	210715	C5	C	57012187136	166170624	136732672	134762496	6756495360	3402608640	3725107200	228552704	10385338368	6894751744	10168422400	433815552	688812032	46649344	96034816	81326080	190312448	966119424	654983168	288514048	345272320	106631168	110436352	499154944	91074560	108097536	119582720	15005798400	131801088	110231552	101167104	125014016	67354624	8583548928	148000768	233246720	135749632	398561280	79998976	76873728	97202176	116936704	708497408	85790720	75436032
211119_Ayu_feces	541_999.ucsf	210715	C6	C	124700483584	163516416	222820352	331653120	277948416	240427008	164134912	148535296	1496360960	258482176	1537622016	141352960	1316524032	137670656	124366848	208058368	647153664	1920548864	1084260352	644106240	128536576	122597376	147435520	147507200	157011968	165445632	207435776	8391380992	145842176	126998528	128993280	136564736	144050176	1730097152	145752064	145618944	143304704	143767552	169639936	131399680	133345280	188256256	1436553216	128264192	194207744
211119_Ayu_feces	551_999.ucsf	210715	A1	A	120016224256	531440640	663353344	3205381120	8700297216	4103462912	4800976896	600539136	15476600832	8838147072	15949511680	1702728704	1534204928	144180224	187589632	166161408	974164992	2027040768	2015411200	724937728	457964544	344322048	279387136	600314880	135389184	403587072	1019545600	73867919360	291600384	947621888	358066176	228031488	153246720	12235034624	890923008	418402304	226018304	662496256	181813248	243818496	658097152	388669440	20871899136	120218624	138654720
211119_Ayu_feces	561_999.ucsf	210715	A2	A	118034522112	547080192	140810240	480561152	7003213824	3204747264	3473608704	372721664	13968623616	7215364096	13945991168	752328704	1546477568	127012864	145770496	242774016	494166016	2004578304	2107400192	587749376	374165504	265971712	380686336	408813568	201324544	163915776	983144448	27668936704	208179200	215205888	128974848	147650560	154071040	10415714304	252219392	304021504	268558336	594253824	140767232	150577152	228175872	189507584	1596203008	151443456	132671488
211119_Ayu_feces	571_999.ucsf	210715	A3	A	119799406592	781003776	565597184	2609625088	17737256960	8273822720	9996532736	934930432	26334963712	18118481920	26053677056	1121303552	1549666304	145617920	161704960	246285312	707783680	2049439744	2753325056	800992256	906242048	385139712	367281152	1364384768	156432384	197265408	1206923264	31819345920	326456320	561595392	170747904	185419776	146701312	18973239296	337008640	487385088	305821696	1078875136	212527104	176495616	255205376	170377216	2003200000	139548672	213139456
211119_Ayu_feces	581_999.ucsf	210715	A4	A	113739464704	707692544	179906560	492210176	3611138048	1994942464	2073796608	326559744	7882074112	3858888704	8033488896	735678464	1467910144	157261824	129914880	187727872	534425600	1817227264	1215870976	870696960	205647872	100446208	315432960	338286592	135380992	186050560	821143552	30209843200	184813568	187176960	118153216	138588160	120938496	2158948352	423329792	202250240	171249664	389531648	163557376	153966592	245934080	179937280	1221445632	143579136	140150784
211119_Ayu_feces	591_999.ucsf	210715	A5	A	118342721536	550164480	169658368	235804672	8978712576	3561365504	3920233472	482198528	21019650048	9371972608	20495806464	899904512	1473454080	161772544	180784128	182518784	660858880	2083593216	2077151232	740244480	461077504	247911424	210110464	616491008	146422784	133455872	774768640	26336796672	171419648	327073792	182224896	151892992	162761728	16225490944	280930304	452884480	253921280	836000768	166455296	166235136	224785408	132087808	588647424	160689152	140451840
211119_Ayu_feces	601_999.ucsf	210715	A6	A	116893384704	966597632	1783911424	11130644480	34099404800	17039965184	19911657472	2085614592	43491262464	35420520448	44265488384	5365835776	1552447488	255998976	607472640	195047424	481725440	2130328576	2972179456	1120587776	1677275136	933014528	416215040	2803356672	183223296	501093376	1326607360	92543860736	631616512	1817808896	413837312	198317056	260066304	30348417024	2795868160	860378112	124987392	2048090112	138122240	364078080	942755840	617032704	23418617856	172284928	147470336
211119_Ayu_feces	611_999.ucsf	210716	C1	C	136449171456	291143680	226785280	154267648	1025720320	1047896064	1124536320	201525248	891539456	1140858880	849033216	151095296	1578602496	138989568	153108480	328239104	717277184	2014119936	2071089152	732741632	136226816	126748672	404645888	193099776	138280960	142563328	170625024	16855715840	140412928	197875712	178931712	151801856	207826944	1579067392	140832768	128366592	121780224	141830144	121325568	129783808	148365312	249262080	2985871360	339699712	123959296
211119_Ayu_feces	621_999.ucsf	210716	C2	C	141136068608	187693056	168493056	206061568	206243840	236630016	145063936	132278272	206442496	225030144	158035968	136404992	1400182784	122228736	143835136	299292672	678010880	2104551424	2360684544	599879680	126429184	135553024	150904832	159156224	187207680	129130496	149032960	16763508736	130494464	159617024	167741440	135411712	135999488	239036416	129777664	183347200	123623424	139767808	134629376	143482880	151681024	127524864	2425100288	495405056	126158848
211119_Ayu_feces	631_999.ucsf	210716	C3	C	130320613376	181031936	195714048	161007616	759624704	721675264	765674496	251595776	596340736	750466048	526698496	174517248	1414555648	121104384	163418112	221998080	629771264	2145243136	2266255360	783164416	122972160	148819968	306701312	132877312	124727296	124303360	157004800	15554502656	146605056	161854464	175901696	131181568	133089280	994543616	144409600	141577216	191857664	155584512	216944640	158716928	138569728	256866304	2465785856	317056000	161547264
211119_Ayu_feces	641_999.ucsf	210716	C4	C	160654704640	139350016	97677312	250478592	550924288	586252288	537477120	102825984	378191872	544714752	489353216	147873792	1840218112	62296064	96862208	262512640	1004732416	2608476160	2663444480	1252311040	86507520	56111104	209076224	84860928	99348480	113311744	123801600	16653742080	118845440	116412416	91623424	92069888	91668480	936812544	61665280	115265536	146989056	75030528	80719872	87273472	124981248	308203520	3174924288	226140160	82644992
211119_Ayu_feces	651_999.ucsf	210716	C5	C	148798406656	272371712	173293568	154370048	1591336960	1650200576	1835991040	161742848	1317683200	1649295360	1261309952	137605120	1629597696	64995328	94232576	157102080	558247936	2419920896	3535499264	632090624	101879808	72134656	580784128	309157888	54677504	82894848	85839872	19317526528	82550784	59281408	42971136	103923712	197107712	2422407168	112893952	125816832	92790784	74166272	53911552	125521920	96505856	602689536	3453116416	468484096	122339328
211119_Ayu_feces	661_999.ucsf	210716	C6	C	138559586304	80891904	89432064	90902528	513273856	466329600	536883200	77398016	446898176	595861504	421269504	103972864	1690652672	93564928	64557056	214335488	719015936	2271260672	1648287744	771432448	73928704	99762176	242864128	67350528	65433600	87691264	68632576	19120689152	63258624	70782976	85970944	160321536	47431680	938823680	87859200	81829888	112242688	86495232	101670912	62447616	80179200	104259584	2497122304	148721664	69021696
211119_Ayu_feces	671_999.ucsf	210716	A1	A	115574177792	551944192	178810880	200818688	1081970688	1238716416	1292566528	105951232	984866816	1143410688	950378496	722882560	1316528128	71806976	94429184	127635456	1680183296	1965240320	1656889344	659472384	84525056	54177792	290033664	203767808	71782400	161411072	96972800	33021259776	90034176	109649920	57593856	90058752	117645312	1743900672	314609664	92971008	194379776	70475776	106741760	115912704	77258752	154636288	1333624832	102592512	75616256
211119_Ayu_feces	681_999.ucsf	210716	A2	A	141362397184	588034048	125095936	144007168	1376034816	1337954304	1495166976	164003840	1361387520	1507540992	1410949120	829444096	1531367424	58429440	121282560	84836352	3631656960	2257338368	1815666688	668020736	74350592	90169344	396513280	196952064	49336320	131985408	115384320	34775724032	92758016	82534400	65409024	78688256	168812544	2260914176	423981056	104136704	101052416	87302144	67104768	77475840	92434432	170156032	1958842368	75583488	71102464
211119_Ayu_feces	691_999.ucsf	210716	A4	A	154627964928	530866176	164466688	115945472	900714496	1181704192	1191051264	137867264	851599360	946171904	828706816	777711616	1716510720	88158208	147329024	169512960	1045831680	2381094912	2437558272	2013962240	44916736	59580416	576159744	183570432	155348992	121991168	79745024	30773346304	123744256	101928960	94953472	106389504	123359232	1477955584	352833536	118632448	106799104	68231168	77824000	74256384	99606528	137551872	1393545216	156033024	87900160
211119_Ayu_feces	701_999.ucsf	210716	A5	A	157253337088	649027584	223121408	175366144	1404182528	1250095104	1402077184	134160384	1373470720	1554206720	1330929664	844238848	1606344704	102809600	100339712	88883200	528015360	2443784192	1947652096	645771264	105222144	68001792	447365120	219906048	74358784	120823808	81219584	35398770688	267350016	88498176	90075136	74207232	124575744	2016862208	410128384	80416768	82690048	53387264	69922816	74399744	172597248	195940352	1906692096	65556480	50999296
211119_Ayu_feces	711_999.ucsf	210716	A6	A	153737560064	656662528	193773568	140599296	1703329792	1977581568	2110808064	199942144	1361936384	1781547008	1362665472	860045312	1757937664	63209472	79405056	133496832	671776768	2371502080	2116255744	604184576	88317952	72310784	598360064	301621248	79708160	118358016	113795072	36737105920	270499840	87408640	64815104	94486528	144244736	2745122816	415072256	57884672	115539968	81829888	57860096	99926016	102514688	76161024	1727193088	116948992	54534144
211119_Ayu_feces	721_999.ucsf	210717	C1	C	148359315456	113664000	135225344	106217472	410943488	288972800	359391232	37363712	298663936	358768640	322142208	78725120	1651359744	72638464	165986304	272384000	2544099328	2478555136	1178738688	863690752	93937664	29990912	102023168	82452480	86933504	102260736	83075072	14957633536	90374144	124993536	45146112	80699392	105144320	712851456	112943104	89096192	119046144	90955776	68804608	66863104	71696384	103030784	2109505536	77774848	150863872
211119_Ayu_feces	731_999.ucsf	210717	C2	C	144211263488	123461632	91783168	119668736	502022144	317284352	376881152	86597632	437166080	369401856	490176512	98885632	1605992448	78766080	54288384	274268160	3133915136	2335637504	2474450944	388505600	78594048	141590528	266289152	74678272	82427904	115982336	70803456	23901806592	214884352	74530816	131457024	157245440	80281600	594821120	80674816	101933056	285089792	72089600	81461248	74784768	113811456	69361664	4619362304	281296896	90169344
211119_Ayu_feces	741_999.ucsf	210717	C3	C	160987578368	120467456	125956096	185397248	12398792704	7228727296	8197320704	440766464	17037504512	13288013824	16503070720	583864320	1705074688	91099136	74604544	233078784	1771380736	2523881472	15005450240	1059868672	635494400	173965312	205029376	1151541248	82313216	58470400	169951232	16293076992	145907712	175996928	72261632	378851328	130039808	12566863872	69042176	219496448	69238784	596492288	121581568	65622016	234139648	241770496	1516347392	151801856	60395520
211119_Ayu_feces	751_999.ucsf	210717	C4	C	155578007552	113975296	78905344	261980160	515358720	411975680	426721280	134193152	505675776	524754944	413294592	121077760	1791369216	57753600	148488192	235110400	1047379968	2608201728	2085994496	1210957824	53600256	76644352	160276480	125607936	70991872	82944000	60530688	19080110080	83992576	64282624	79945728	80494592	77996032	945537024	93814784	63070208	107659264	75407360	67313664	75259904	78962688	91611136	3343245312	213934080	89079808
211119_Ayu_feces	761_999.ucsf	210717	C5	C	153516670976	170344448	813789184	296665088	16595640320	10060546048	11028484096	715853824	22677950464	17711280128	21742845952	801955840	1685458944	134422528	143626240	194318336	3841286144	2514976768	19469877248	833994752	829939712	266330112	187871232	1511370752	91451392	125751296	293273600	50408640512	384794624	261357568	106192896	514252800	235839488	16471597056	120963072	408956928	88707072	867233792	266788864	893562880	2232340480	1488637952	3636076544	142577664	139051008
211119_Ayu_feces	771_999.ucsf	210717	C6	C	152477548544	174116864	1866911744	214806528	14890414080	8445558784	9052409856	620564480	20533477376	15725932544	20114800640	725585920	1764741120	66064384	155668480	292126720	1076330496	2442940416	15661604864	565043200	725487616	350937088	173547520	1184731136	88363008	233840640	105488384	55975477248	138952704	200790016	92418048	453943296	192262144	13392539648	312094720	394452992	113803264	812986368	500117504	665366528	1685803008	989995008	3868463104	178487296	49885184
211119_Ayu_feces	781_999.ucsf	210717	A1	A	151720722432	1099939840	9288073216	250564608	16272240640	8394915840	9295855616	618090496	25427976192	16915210240	24790740992	4826783744	1959743488	84979712	451100672	107794432	541970432	2408697856	8234184704	1454428160	757420032	444784640	450154496	1261330432	66813952	393854976	972935168	74509402112	325021696	428294144	149598208	387043328	157057024	17593827328	2506317824	335052800	81526784	1046474752	176279552	467554304	1300488192	674635776	7053180928	191168512	96165888
211119_Ayu_feces	791_999.ucsf	210717	A2	A	142431191040	1024688128	254869504	161660928	16779087872	9283915776	10465509376	719917056	24934293504	17749475328	24255447040	1369210880	1796100096	53993472	191205376	154759168	1532313600	2340786176	17966202880	685359104	818417664	239161344	357609472	1501908992	101236736	468217856	973991936	95175286784	405680128	205844480	86896640	268709888	114540544	18432532480	644526080	403329024	95449088	965623808	132153344	352858112	892076032	473460736	10194976768	201080832	93196288
211119_Ayu_feces	801_999.ucsf	210717	A3	A	142453243904	804716544	99241984	70905856	1387331584	1120612352	1345040384	65642496	1712652288	1485885440	1663643648	1695690752	1637560320	74080256	65290240	111394816	1930919936	2327285760	2866905088	678240256	68956160	61026304	305618944	129331200	97611776	348352512	97873920	74112901120	282746880	86437888	72482816	73822208	76382208	2074361856	810147840	119066624	99291136	84209664	87474176	76288000	96358400	118214656	1636356096	99860480	49528832
211119_Ayu_feces	811_999.ucsf	210717	A4	A	138691018752	820787200	379285504	1005647872	27988533248	18807056384	20996857856	1454993408	36829872128	29707139072	35746131968	1419225088	1561681920	121806848	168951808	260753408	665131008	2241826816	30939723776	1614872576	1372608512	412715008	1101389824	2938292224	79841280	254261248	592474112	70403776512	186789888	494114816	136714240	713641984	94451712	32450058240	694011904	882810880	162951168	1541128192	92749824	337491968	524032000	343517184	3186028544	85555200	72062976
211119_Ayu_feces	821_999.ucsf	210717	A5	A	155708604416	765399040	169816064	140562432	7645814784	4407103488	4931162112	265732096	12337176576	8202846208	11950034944	989327360	1749688320	69455872	49971200	75493376	1155702784	2403782656	11704328192	1007280128	388849664	141266944	197144576	593879040	102236160	378990592	641478656	61626814464	187056128	121544704	76353536	798806016	102326272	8434266112	418033664	227864576	66265088	531488768	88137728	155975680	451674112	237273088	3493740544	48123904	66809856
211119_Ayu_feces	831_999.ucsf	210717	A6	A	141246676992	757723136	108986368	109506560	350846976	322945024	321081344	141451264	381616128	324878336	253800448	940318720	1688690688	94064640	54439936	281378816	2172354560	2361479168	1742856192	473489408	57077760	66617344	260964352	115740672	137289728	174821376	66953216	41203646464	244637696	71536640	48340992	100442112	97275904	615325696	409178112	65888256	435609600	68820992	83537920	62648320	117891072	72568832	618926080	108830720	149057536
[truncated: 98 more columns]
