# Supplementary material for: Fecal metagenomic and metabolomic analyses reveal non-invasive biomarkers of Flavobacterium psychrophilum infection in ayu (Plecoglossus altivelis)
Source: mSphere. 2024 Jun 17;9(7):e00301-24. doi: 10.1128/msphere.00301-24 (PMC11288038; doi:10.1128/msphere.00301-24)
Supplement: Table S5 — Summary of the metagenomic bins from feces samples in this study. [file msphere.00301-24-s0007.xlsx]

## Sheet: Table S5
Table S5. Summary of the metagenomic bins from feces samples in this study, presence of acetate kinase gene, and results of antiSMASH analysis.
coverm-based relative abundance (%)											mean coverage (X)										median coverage (X)										CheckM v 1.1.3														GTDB-Tk v2.0.0 (r207)		acetate kinase [EC:2.7.2.1] [RN:R00315]	antiSMASH
sample	day0-C6	day3-C6	day7-C6	day0-A2	day3-A2	day7-A2	day0-A4	day3-A4	day7-A4
Genome	AY1	AY2	AY3	AY4	AY5	AY6	AY7	AY8	AY9	Ave
unmapped	53.4494	57.7121	57.7826	67.2907	78.7934	38.9956	69.1885	77.446	53.4464	61.5672		AY1	AY2	AY3	AY4	AY5	AY6	AY7	AY8	AY9		AY1	AY2	AY3	AY4	AY5	AY6	AY7	AY8	AY9	Bin Id	Marker lineage	# genomes	# markers	# marker sets	0	1	2	3	4	5+	Completeness	Contamination	Strain heterogeneity	user_genome	classification			AntiSMASH Regions
AY.136	0	0	0.00719903	0	0.0753412	0.54947	0.0152411	13.7268	1.51322	1.76525	AY.136	0.00044769	0.00423568	0.0314848	0.0195273	0.645769	32.3114	0.0267389	298.437	83.231	AY.136	0	0	0	0	0.487789	30.5637	0.00744204	143.494	67.3093	AY.136	f__Flavobacteriaceae (UID2817)	81	511	283	134	374	3	0	0	0	76.75	0.62	33.33	AY.136	d__Bacteria;p__Bacteroidota;c__Bacteroidia;o__Flavobacteriales;f__Flavobacteriaceae;g__Flavobacterium;s__Flavobacterium psychrophilum	0	AY.136	2
Acinet*	2.85776	2.46288	0.0163019	6.5352	11.8384	0.186925	21.7136	5.10982	0.100863	5.64687	Acinet	24.5934	20.283	0.333151	44.5631	42.4362	7.72013	155.965	27.08	2.63576	Acinet	3.37253	4.8121	0	6.39729	6.1345	0.0818518	16.1055	5.32273	0.373125	Acinet	k__Bacteria (UID203)	5449	104	58	22	18	11	8	11	34	93.54	413.4	49.2	Acinet	d__Bacteria;p__Proteobacteria;c__Gammaproteobacteria;o__Pseudomonadales;f__Moraxellaceae;g__Acinetobacter;s__	10	Acinet	19
AY.87	0.343989	10.5578	0.162926	0.679618	1.37073	0.0476022	0.157	0.698152	0.0914957	1.56771	AY.87	3.48108	181.255	3.23306	4.31836	4.77088	0.972344	0.799091	5.30731	2.03456	AY.87	2.91971	185.676	2.21721	2.45602	2.55176	0.414397	0.299773	4.38634	1.76271	AY.87	k__Bacteria (UID203)	5449	102	57	48	48	6	0	0	0	78.11	10.53	100	AY.87	d__Bacteria;p__Proteobacteria;c__Gammaproteobacteria;o__Enterobacterales;f__Enterobacteriaceae;g__Klebsiella;s__Klebsiella terrigena	1	AY.87	4
AY.80	0.0403625	0.0568515	0.0370217	0.157741	0.452146	15.6989	0.15342	0.678737	9.55855	2.98153	AY.80	0.0240799	0.0236932	0.558797	1.14986	2.49861	834.33	0.386009	7.41876	413.583	AY.80	0.0138831	0.00878115	0.24964	1.05033	2.43644	903.212	0.337431	8.08255	449.568	AY.80	k__Bacteria (UID203)	5449	104	58	1	69	10	11	12	1	98.28	23.54	61.6	AY.80	d__Bacteria;p__Bacteroidota;c__Bacteroidia;o__Flavobacteriales;f__Flavobacteriaceae;g__Flavobacterium;s__	0	AY.80	3
AY.190	33.7012	23.7274	1.74261	6.5857	0.978938	0.0158541	4.45127	0.51246	0.0316682	7.9719	AY.190	604.901	432.659	70.5331	93.9675	6.78321	0.805709	59.157	5.58284	0.630704	AY.190	598.7	423.123	66.1767	92.9996	6.56263	0.77378	57.8193	5.47137	0.508405	AY.190	o__Flavobacteriales (UID2815)	123	324	204	28	292	4	0	0	0	93.3	1.96	25	AY.190	d__Bacteria;p__Bacteroidota;c__Bacteroidia;o__Flavobacteriales;f__Weeksellaceae;g__Chryseobacterium;s__Chryseobacterium mucoviscidosis	0	AY.190	5
AY.106	0	0	0	0.159239	0.165256	0.0216419	0.184967	0.380888	0.197898	0.123321	AY.106	0.00426046	0.00807299	0.00302866	0.759191	0.652453	0.925263	0.622411	3.5809	7.32532	AY.106	0	0	0	0.722673	0.629601	0.919775	0.603541	3.54899	7.24584	AY.106	k__Bacteria (UID203)	5449	104	58	62	39	3	0	0	0	57.07	3.45	100	AY.106	d__Bacteria;p__Bacteroidota;c__Bacteroidia;o__Flavobacteriales;f__Weeksellaceae;g__Chryseobacterium;s__Chryseobacterium aquaticum_A	0	AY.106	2
AY.132	0.143158	0.179962	0.295899	0.463135	0.157066	0.154298	0.701023	0.264965	0.129408	0.276546	AY.132	1.72251	2.60731	7.57017	5.0864	0.833652	3.22039	6.79602	2.78275	2.69042	AY.132	1.70074	2.53183	7.45618	4.93042	0.789624	3.14823	6.60898	2.7243	2.65646	AY.132	o__Burkholderiales (UID4105)	54	553	264	90	428	35	0	0	0	87.34	4.8	74.29	AY.132	d__Bacteria;p__Proteobacteria;c__Gammaproteobacteria;o__Burkholderiales;f__Burkholderiaceae;g__Acidovorax;s__Acidovorax sp005405905	0	AY.132	2
AY.128	0.231177	1.85607	0.0477065	0.159033	0.301886	0.0107809	0.0653101	0.220004	0.0310364	0.324778	AY.128	2.53293	32.364	1.11223	0.827465	0.688484	0.127434	0.133731	1.35313	0.615794	AY.128	2.13155	26.9903	0.986831	0.716754	0.388547	0.0587478	0.0141057	1.01079	0.606834	AY.128	k__Bacteria (UID203)	5449	104	58	63	38	3	0	0	0	59.83	4.31	100	AY.128	d__Bacteria;p__Proteobacteria;c__Gammaproteobacteria;o__Enterobacterales;f__Enterobacteriaceae;g__Citrobacter;s__Citrobacter portucalensis	1	AY.128	4
AY.193	0.120026	0.0731456	0.269651	0.235844	0.28354	0.0219427	0.398115	0.208206	0.175063	0.198393	AY.193	2.24444	1.39506	12.0396	3.49491	2.14132	1.31947	5.55393	2.76827	7.96955	AY.193	2.12376	1.30595	11.2627	3.26492	2.03159	1.21562	5.32266	2.58569	7.68515	AY.193	o__Actinomycetales (UID1815)	120	572	265	1	569	2	0	0	0	99.94	0.75	0	AY.193	d__Bacteria;p__Actinobacteriota;c__Actinomycetia;o__Mycobacteriales;f__Mycobacteriaceae;g__Rhodococcus;s__Rhodococcus qingshengii	1	AY.193	20
AY.167	0.280917	0.299895	0.0791104	12.4963	0.536607	0.0530633	0.852653	0.169964	0.0317371	1.64447	AY.167	2.9605	3.74222	1.17882	130.912	1.79152	1.19512	5.53943	0.736766	0.373639	AY.167	2.96251	3.51462	0.322521	171.817	1.57066	0.491517	3.82991	0.628113	0.127167	AY.167	k__Bacteria (UID203)	5449	103	57	64	37	1	1	0	0	58.25	5.26	25	AY.167	d__Bacteria;p__Proteobacteria;c__Gammaproteobacteria;o__Enterobacterales;f__Shewanellaceae;g__Shewanella;s__Shewanella bicestrii	1	AY.167	6
AY.13	4.01006	0.667903	0.0163873	0.0632046	1.18223	0.0158571	0.0399921	0.139335	0.0380649	0.685893	AY.13	69.656	11.031	0.502999	0.282624	7.75085	0.742105	0.0870507	1.40045	1.49988	AY.13	71.0779	10.6943	0.48292	0.0897129	7.33073	0.737437	0.01726	1.30513	1.51047	AY.13	k__Bacteria (UID203)	5449	104	58	68	36	0	0	0	0	54.66	0	0	AY.13	d__Bacteria;p__Proteobacteria;c__Gammaproteobacteria;o__Enterobacterales;f__Enterobacteriaceae;g__Buttiauxella;s__Buttiauxella agrestis	1	AY.13	4
Aerom*	0.0993399	0.319625	3.26332	2.63254	0.162724	1.57398	0.0393473	0.0867614	2.36775	1.17171	Aerom	0.797506	1.85813	76.3389	19.1892	0.502425	47.8609	0.123982	0.388723	52.0462	Aerom	0.00763126	0.876923	4.82178	0.866304	0.189713	3.48181	0.0535332	0.174086	11.3326	Aerom	c__Gammaproteobacteria (UID4754)	541	304	171	70	98	76	29	17	14	80.48	107.35	60.63	Aerom	d__Bacteria;p__Proteobacteria;c__Gammaproteobacteria;o__Enterobacterales;f__Aeromonadaceae;g__Aeromonas;s__	1	Aerom	7
AY.113	0.0706273	0.0955606	1.88922	0.149669	1.26611	4.66687	0.187497	0.0682724	2.65243	1.22736	AY.113	1.10954	1.58991	80.1243	1.81911	9.14891	271.747	2.30969	0.718925	121.825	AY.113	1.09014	1.5696	74.8179	1.70066	8.74629	256.202	2.22029	0.674588	115.196	AY.113	g__Vibrio (UID4874)	71	1065	378	59	954	49	3	0	0	96.76	4.89	55.17	AY.113	d__Bacteria;p__Proteobacteria;c__Gammaproteobacteria;o__Enterobacterales;f__Vibrionaceae;g__Vibrio;s__Vibrio scophthalmi	2	AY.113	3
AY.146	0	0.0451858	4.34562	0.0318541	0.683261	4.5414	0.0721628	0.0449797	2.78247	1.3941	AY.146	0.0540595	0.437797	102.507	0.160334	2.52276	138.527	0.466268	0.256004	71.3587	AY.146	0.0242873	0.358371	86.7275	0.108205	2.23544	127.619	0.403494	0.203272	64.3883	AY.146	o__Cytophagales (UID2937)	44	474	330	174	234	54	11	1	0	61.79	17.57	90.32	AY.146	d__Bacteria;p__Bacteroidota;c__Bacteroidia;o__Cytophagales;f__Spirosomaceae;g__Flectobacillus;s__	0	AY.146	3
AY.96	0	0	0	0.611731	0	0	0.516757	0.0426868	0.0103182	0.131277	AY.96	0.0521836	0.0171944	0.00242196	7.60741	0.0611679	0.0185232	5.14636	0.100698	0.123712	AY.96	0	0	0	7.78323	0	0	5.06102	0	0.0199018	AY.96	o__Flavobacteriales (UID2815)	123	324	204	83	225	16	0	0	0	82.35	4.34	43.75	AY.96	d__Bacteria;p__Bacteroidota;c__Bacteroidia;o__Flavobacteriales;f__Weeksellaceae;g__Chryseobacterium;s__Chryseobacterium binzhouense	0	AY.96	4
AY.182	0.0429614	0.0316293	0.187811	0.099277	0.0332187	0.238362	0.0645361	0.0416407	0.145876	0.098368	AY.182	0.149824	0.332667	5.5993	0.584225	0.124907	9.56495	0.249154	0.242804	3.17039	AY.182	0.141804	0.335442	5.48698	0.570238	0.119557	9.55126	0.233593	0.231495	3.10746	AY.182	o__Pseudomonadales (UID4488)	185	813	308	155	630	28	0	0	0	84.14	3.78	35.71	AY.182	d__Bacteria;p__Proteobacteria;c__Gammaproteobacteria;o__Pseudomonadales;f__Pseudomonadaceae;g__Pseudomonas_E;s__	1	AY.182	3
AY.51	0.0954044	0.0359714	0.111072	0.118062	0	0.0615889	0.07065	0.0351854	0.519035	0.11633	AY.51	0.161542	0.206252	2.64167	0.707576	0.0465331	1.60402	0.214084	0.0593053	13.2952	AY.51	0.110429	0.161977	2.51739	0.655714	0.028126	1.44235	0.16175	0.0257595	12.911	AY.51	k__Bacteria (UID203)	5449	103	57	59	42	2	0	0	0	67.02	2.63	50	AY.51	d__Bacteria;p__Proteobacteria;c__Gammaproteobacteria;o__Pseudomonadales;f__Pseudomonadaceae;g__Pseudomonas_E;s__	0	AY.51	11
AY.117	0	0.0923071	0.024652	0	0.11804	0.249897	0	0.0290937	0.491708	0.111744	AY.117	0.0561813	1.69575	1.02647	0.00431862	0.887307	13.909	0.00137875	0.403664	22.449	AY.117	0.0182346	1.62687	0.989507	0	0.865385	14.3424	0	0.365839	22.6412	AY.117	c__Alphaproteobacteria (UID3305)	564	349	230	95	254	0	0	0	0	81.7	0	0	AY.117	d__Bacteria;p__Proteobacteria;c__Alphaproteobacteria;o__Paracaedibacterales;f__Paracaedibacteraceae;g__;s__	0	AY.117	0
AY.39	0.0819552	0.0178495	0.0231786	0.359384	0.052919	0.0372422	0.203764	0.022702	0.162148	0.106794	AY.39	0.771583	0.140886	0.376997	3.68466	0.24238	1.2868	1.90933	0.122911	5.13184	AY.39	0.754352	0.122917	0.368899	3.63465	0.222495	1.27098	1.89346	0.104895	5.09145	AY.39	o__Pseudomonadales (UID4488)	185	813	308	184	612	17	0	0	0	79.07	1.83	64.71	AY.39	d__Bacteria;p__Proteobacteria;c__Gammaproteobacteria;o__Pseudomonadales;f__Pseudomonadaceae;g__Pseudomonas_E;s__Pseudomonas_E marincola	1	AY.39	1
AY.137	0.0242489	0.0234325	0.13426	0	0	0.0957281	0	0.0175051	0.180257	0.0528257	AY.137	0.328503	0.151695	5.52198	0.0359095	0.022798	3.00253	0.00853857	0.192138	7.78471	AY.137	0.325303	0.148427	4.84195	0.0213706	0.0144009	2.74268	0	0.179222	6.82568	AY.137	f__Flavobacteriaceae (UID2817)	81	511	283	76	416	17	1	1	0	94.69	3.39	23.08	AY.137	d__Bacteria;p__Bacteroidota;c__Bacteroidia;o__Flavobacteriales;f__Flavobacteriaceae;g__Flavobacterium;s__	1	AY.137	16
AY.201	0	0	0.432859	0	0.0357918	2.82349	0	0.0148685	4.99015	0.921908	AY.201	0.00463868	0.0108718	14.8139	0.0142939	0.220166	138.242	0.00859795	0.153436	202.297	AY.201	0	0	14.4243	0	0.213349	137.749	0	0.140761	201.452	AY.201	k__Bacteria (UID203)	5449	104	58	72	32	0	0	0	0	51.21	0	0	AY.201	d__Bacteria;p__Proteobacteria;c__Gammaproteobacteria;o__Enterobacterales;f__Alteromonadaceae;g__Pararheinheimera;s__	0	AY.201	1
AY.65	0	0	0.297097	0	0.0219142	0.641517	0	0.0145108	0.813893	0.19877	AY.65	0.00950659	0.0690417	8.85923	0.0327332	0.105482	29.9671	0.0224016	0.114697	30.9328	AY.65	0.00249178	0.0606306	8.36273	0.0197455	0.102017	30.2641	0.0174897	0.105673	31.3677	AY.65	o__Rhizobiales (UID3449)	345	430	257	65	294	71	0	0	0	93.21	20.23	63.38	AY.65	d__Bacteria;p__Proteobacteria;c__Alphaproteobacteria;o__Rhizobiales;f__Rhizobiaceae;g__Shinella;s__	1	AY.65	4
AY.158	0	0	0.0234426	0	0.0424619	3.30349	0	0.0132764	3.55864	0.771256	AY.158	0.000886301	0.00146021	0.348091	0.0327649	0.330185	189.874	0.00916074	0.188739	167.854	AY.158	0	0.00140605	0.330418	0.0247189	0.319191	194.245	0.00495225	0.1546	172.98	AY.158	k__Bacteria (UID2569)	434	277	185	7	251	19	0	0	0	97.3	6.67	31.58	AY.158	d__Bacteria;p__Bacteroidota;c__Bacteroidia;o__Flavobacteriales;f__Crocinitomicaceae;g__Fluviicola;s__	0	AY.158	1
AY.29	0	0	0.0275924	0	0.0184283	1.25396	0	0.0132152	1.74354	0.339637	AY.29	6.92152e-05	0.00293118	0.765069	0.00971295	0.135611	68.1894	0.0212279	0.140213	77.9359	AY.29	0	0	0.642534	0.00507623	0.134397	66.0138	0.0172763	0.145286	75.4193	AY.29	f__Rhodobacteraceae (UID3340)	84	568	330	34	523	11	0	0	0	98.12	1.82	9.09	AY.29	d__Bacteria;p__Proteobacteria;c__Alphaproteobacteria;o__Rhodobacterales;f__Rhodobacteraceae;g__Cypionkella;s__	1	AY.29	5
AY.81	0.0169899	0.0595544	18.1377	0	0.0460331	0.219403	0	0	0.438307	2.102	AY.81	0.0684345	0.380787	614.768	0.00439344	0.0986743	7.23711	0.000916523	0.0150228	12.0743	AY.81	0.0709835	0.366452	637.401	0	0.0886641	7.34725	0	0.00403866	11.9999	AY.81	c__Gammaproteobacteria (UID4442)	899	312	185	115	196	1	0	0	0	70	0.54	0	AY.81	d__Bacteria;p__Proteobacteria;c__Gammaproteobacteria;o__Enterobacterales;f__Enterobacteriaceae;g__Plesiomonas;s__Plesiomonas shigelloides	0	AY.81	1
AY.112	0	0	1.15766	0	0	0.270856	0	0	0.211568	0.182232	AY.112	0.119348	0.224269	79.456	0.0291159	0.234195	21.2875	0.0397368	0.0264273	15.3031	AY.112	0.0186695	0.0625445	11.9999	0	0.0218204	7.68418	0	0	3.96314	AY.112	f__Flavobacteriaceae (UID2817)	81	511	283	72	384	54	1	0	0	89.07	10.92	8.77	AY.112	d__Bacteria;p__Bacteroidota;c__Bacteroidia;o__Flavobacteriales;f__Flavobacteriaceae;g__Flavobacterium;s__	2	AY.112	5
AY.104	0	0	1.05183	0	0.0231124	0.695816	0	0	0.529845	0.255622	AY.104	0.00796153	0.0157584	23.9449	0.0128713	0.0815533	23.2101	0.0133943	0.0137036	13.4208	AY.104	0	0	24.1718	0	0.0620476	23.0419	0	0	13.5137	AY.104	o__Burkholderiales (UID4000)	193	427	214	199	198	29	1	0	0	52.81	8.39	62.5	AY.104	d__Bacteria;p__Proteobacteria;c__Gammaproteobacteria;o__Burkholderiales;f__Burkholderiaceae;g__Hydrogenophaga;s__	0	AY.104	3
AY.83	0	0	0.951533	0.0236374	0.0753513	0.415941	0.0397442	0	0.759652	0.251762	AY.83	0.202663	0.227817	31.597	0.425319	0.925743	15.6063	0.837564	0.279311	26.7417	AY.83	0.0353449	0.0538795	30.5285	0.108386	0.371681	17.0444	0.265209	0.0496953	28.0177	AY.83	o__Burkholderiales (UID4000)	193	427	214	10	380	36	1	0	0	98.11	8.45	30.77	AY.83	d__Bacteria;p__Proteobacteria;c__Gammaproteobacteria;o__Burkholderiales;f__Burkholderiaceae;g__Hydrogenophaga;s__	0	AY.83	7
AY.67	0.0798844	0.107803	0.547114	0	0	0.0156446	0	0	0.0516163	0.0891181	AY.67	1.27957	1.83695	21.5771	0.106186	0.0272725	0.531156	0.0512088	0.0347914	1.58738	AY.67	1.25495	1.85554	21.0227	0.0876951	0.0192132	0.430026	0.045916	0.023134	1.20518	AY.67	k__Bacteria (UID203)	5449	104	58	41	54	9	0	0	0	80.45	8.78	88.89	AY.67	d__Bacteria;p__Proteobacteria;c__Alphaproteobacteria;o__Rhizobiales;f__Rhizobiaceae;g__Agrobacterium;s__Agrobacterium salinitolerans	0	AY.67	6
AY.169	0	0	0.506484	0	0.0255668	1.42451	0	0	1.44601	0.378063	AY.169	0.010605	0.0185611	16.0917	0.0134137	0.121239	60.4424	0.00705274	0.0661746	55.9382	AY.169	0	0	16.5109	0	0.107542	61.0106	0	0.0568301	57.4793	AY.169	c__Gammaproteobacteria (UID4443)	356	451	270	71	348	31	0	1	0	86.94	9.32	56.76	AY.169	d__Bacteria;p__Proteobacteria;c__Gammaproteobacteria;o__Enterobacterales;f__Alteromonadaceae;g__Pararheinheimera;s__	0	AY.169	1
AY.166	0	0	0.495299	0	0.0245478	1.55974	0	0	0.432081	0.279074	AY.166	0.00228641	0.0077967	15.5491	0.0100138	0.1522	84.0055	0.00146929	0.00886151	11.8241	AY.166	0	0	15.3095	0	0.137854	81.8432	0	0	11.6189	AY.166	o__Cytophagales (UID2936)	47	454	336	72	352	30	0	0	0	89.5	7.6	100	AY.166	d__Bacteria;p__Bacteroidota;c__Bacteroidia;o__Cytophagales;f__Spirosomaceae;g__Emticicia;s__	0	AY.166	7
AY.72	0	0.0111467	0.485327	0	0	0.0134923	0	0	0.041495	0.0612734	AY.72	0.00874132	0.244382	15.5292	0.000276085	0.00100938	0.237466	0.00153845	0.000414684	0.439341	AY.72	0	0.138483	16.833	0	0	0.0956429	0	0	0.160778	AY.72	f__Rhizobiaceae (UID3563)	81	808	337	148	634	26	0	0	0	81.69	3.07	34.62	AY.72	d__Bacteria;p__Proteobacteria;c__Alphaproteobacteria;o__Rhizobiales;f__Rhizobiaceae;g__Gellertiella;s__	1	AY.72	5
AY.90	0	0	0.450361	0	0.036499	2.81026	0.0130837	0	0.525871	0.42623	AY.90	0.0129341	0.0163566	16.6195	0.0180031	0.229279	140.658	0.147794	0.0275218	21.6222	AY.90	0	0	16.8818	0	0.2277	142.167	0.142195	0	21.8623	AY.90	k__Bacteria (UID203)	5449	104	58	67	34	3	0	0	0	57.24	5.17	100	AY.90	d__Bacteria;p__Proteobacteria;c__Gammaproteobacteria;o__Enterobacterales;f__Alteromonadaceae;g__Pararheinheimera;s__	0	AY.90	0
AY.161	0.0162477	0.0985101	0.368462	0	0	0.0164427	0	0	0.0164917	0.0573504	AY.161	0.24399	1.59974	13.3575	0.00615362	0.00272428	0.562023	0.00615971	0.00359655	0.420965	AY.161	0.199348	1.63208	13.169	0	0	0.632091	0	0	0.4444	AY.161	o__Rhizobiales (UID3449)	345	430	257	38	383	9	0	0	0	96.09	1.74	11.11	AY.161	d__Bacteria;p__Proteobacteria;c__Alphaproteobacteria;o__Rhizobiales;f__Rhizobiaceae;g__Rhizobium_A;s__Rhizobium_A rhizoryzae	1	AY.161	11
AY.164	0	0	0.356786	0	0	0.0490827	0	0	0.12377	0.0588487	AY.164	0.00963636	0.131227	15.7839	0.00376446	0.0375446	2.73851	0.0330635	0.0321184	5.59799	AY.164	0	0.0734657	10.2059	0	0.0314729	1.65899	0.030549	0.0188105	3.82491	AY.164	o__Rhizobiales (UID3654)	92	481	319	10	456	15	0	0	0	97.34	3.94	13.33	AY.164	d__Bacteria;p__Proteobacteria;c__Alphaproteobacteria;o__Rhizobiales;f__Beijerinckiaceae;g__Bosea;s__Bosea sp001713455	1	AY.164	4
AY.186	0	0	0.345221	0	0.0570024	3.83994	0	0	0.779223	0.557931	AY.186	0.0110633	0.0136487	12.8564	0.0443813	0.380464	199.412	0.0247319	0.033818	33.2592	AY.186	0	0	12.7006	0.0251499	0.367885	201.712	0	0.0287096	33.6802	AY.186	k__Bacteria (UID203)	5449	104	58	62	37	5	0	0	0	65.52	8.62	100	AY.186	d__Bacteria;p__Proteobacteria;c__Gammaproteobacteria;o__Enterobacterales;f__Alteromonadaceae;g__Pararheinheimera;s__	0	AY.186	1
AY.20	0	0	0.326918	0	0	0.126267	0.021505	0	0.0184825	0.0547969	AY.20	0.00127156	0.00403621	12.12	0.00581621	0.0128055	3.90376	0.00607544	0.000367215	0.0947294	AY.20	0	0	11.976	0	0	3.85472	0	0	0.0348454	AY.20	k__Bacteria (UID203)	5449	104	58	59	45	0	0	0	0	65.83	0	0	AY.20	d__Bacteria;p__Bacteroidota;c__Bacteroidia;o__Flavobacteriales;f__Flavobacteriaceae;g__Flavobacterium;s__	0	AY.20	2
AY.125	0	0	0.311258	0	0	0	0	0	0	0.0345842	AY.125	0.00424917	0.00730855	10.4503	4.90716e-05	5.6844e-05	0.00859019	0.000313944	7.19735e-05	0.00472793	AY.125	0	0	10.3376	0	0	0	0	0	0	AY.125	k__Bacteria (UID203)	5449	104	58	60	43	1	0	0	0	59.8	0.86	100	AY.125	d__Bacteria;p__Proteobacteria;c__Alphaproteobacteria;o__Caulobacterales;f__Caulobacteraceae;g__Phenylobacterium;s__	0	AY.125	1
AY.92	0	0	0.302189	0	0	0.344604	0	0	0.193172	0.0933294	AY.92	0.00134957	0.000421859	9.41179	0.0024848	0.0301496	16.3878	0.000245825	0.00495434	6.49138	AY.92	0	0	9.36797	0	0	16.3527	0	0	6.40498	AY.92	k__Bacteria (UID203)	5449	104	58	68	33	3	0	0	0	56.03	4.31	100	AY.92	d__Bacteria;p__Bacteroidota;c__Bacteroidia;o__Flavobacteriales;f__Flavobacteriaceae;g__Flavobacterium;s__	0	AY.92	3
AY.196	0.0206562	0.045096	0.295975	0.0241901	0.0401406	0.134625	0.0176153	0	0.117388	0.0772985	AY.196	0.365548	0.800594	11.5977	0.327619	0.293886	6.73098	0.23311	0.0513027	4.82582	AY.196	0.356722	0.773648	12.3951	0.32078	0.285159	7.01469	0.228112	0.0510317	5.00215	AY.196	o__Cytophagales (UID2936)	47	454	336	1	449	4	0	0	0	99.7	1.19	25	AY.196	d__Bacteria;p__Bacteroidota;c__Bacteroidia;o__Cytophagales;f__Spirosomaceae;g__Emticicia;s__	0	AY.196	7
AY.7	0	0	0.268488	0.0396735	0.0802505	0.525208	0	0	0.368481	0.142456	AY.7	0.0425435	0.14133	9.40271	0.325074	0.419444	25.4534	0.0974295	0.0934349	13.456	AY.7	0	0.061627	4.35593	0.125698	0.119952	13.7159	0.0513347	0.0600962	7.39612	AY.7	o__Rhizobiales (UID3449)	345	430	257	87	323	18	2	0	0	80.39	5.19	20.83	AY.7	d__Bacteria;p__Proteobacteria;c__Alphaproteobacteria;o__Rhizobiales;f__Rhizobiaceae;g__Shinella;s__Shinella sp001262505	1	AY.7	7
AY.142	0.0209725	0.0375521	0.267667	0.0851692	0.109552	0.0778833	0.150588	0	0.137164	0.0985052	AY.142	0.310407	0.618117	8.9547	1.06469	0.730178	3.56845	1.93393	0.151875	4.68323	AY.142	0.309263	0.605174	8.75541	1.05044	0.733523	3.5401	1.90061	0.147878	4.65183	AY.142	c__Betaproteobacteria (UID3888)	323	387	234	20	367	0	0	0	0	98.72	0	0	AY.142	d__Bacteria;p__Proteobacteria;c__Gammaproteobacteria;o__Burkholderiales;f__Methylophilaceae;g__Methylophilus;s__	0	AY.142	3
AY.68	0.0517501	0.223294	0.232073	0	0	0.0235214	0	0	0.0206433	0.0612535	AY.68	0.647365	2.56716	6.16254	0.00367218	0.000836444	0.27414	0.000899373	0.00138418	0.0407305	AY.68	0.641791	2.56733	6.10177	0	0	0.237358	0	0	0	AY.68	o__Sphingomonadales (UID3310)	26	569	293	251	294	24	0	0	0	57.57	5.66	83.33	AY.68	d__Bacteria;p__Proteobacteria;c__Alphaproteobacteria;o__Sphingomonadales;f__Sphingomonadaceae;g__Sphingopyxis;s__	0	AY.68	5
AY.58	0.0763615	0.0786385	0.185744	0.0416228	0.0410642	0.0986947	0.0276877	0	0.0858549	0.0706299	AY.58	1.10492	1.14156	6.26661	0.440269	0.242453	4.66597	0.29837	0.0633538	3.15432	AY.58	1.06283	1.12188	6.16083	0.398691	0.234389	4.50198	0.27666	0.0614943	3.11552	AY.58	o__Sphingomonadales (UID3310)	26	569	293	13	524	30	0	2	0	97.32	4.99	14.29	AY.58	d__Bacteria;p__Proteobacteria;c__Alphaproteobacteria;o__Sphingomonadales;f__Sphingomonadaceae;g__Sphingobium;s__Sphingobium xenophagum	0	AY.58	6
AY.168	0	0	0.176204	0	0	0.198273	0.0166619	0	0.194065	0.0650227	AY.168	0.016773	0.00847761	4.84265	0.00948486	0.0815335	12.3627	0.030316	0.0123265	7.84096	AY.168	0	0	4.09556	0	0.028952	7.45857	0.00657213	0	6.38292	AY.168	k__Bacteria (UID203)	5449	104	58	46	54	4	0	0	0	82.93	6.03	0	AY.168	d__Bacteria;p__Proteobacteria;c__Gammaproteobacteria;o__Burkholderiales;f__Burkholderiaceae;g__Pelomonas;s__	0	AY.168	9
AY.174	0	0	0.150076	0	0	0.0191304	0	0	0.0659365	0.026127	AY.174	0.000729516	0.00129819	5.49536	0.00019455	0.00128759	0.422417	5.20852e-05	0.0044697	2.57808	AY.174	0	0	5.51096	0	0	0.425179	0	0	2.59155	AY.174	k__Bacteria (UID203)	5449	104	58	63	41	0	0	0	0	60.34	0	0	AY.174	d__Bacteria;p__Proteobacteria;c__Gammaproteobacteria;o__Legionellales;f__Legionellaceae;g__;s__	0	AY.174	5
AY.89	0	0	0.144024	0	0	0.241239	0	0	0.134638	0.0577667	AY.89	0.00769964	0.00949214	1.74158	0.0185208	0.0313493	7.02582	0.0512671	0.00632534	3.14569	AY.89	0	0	1.5931	0	0	6.09996	0.0410734	0	2.17525	AY.89	o__Cytophagales (UID2937)	44	474	330	122	328	24	0	0	0	79.52	4.04	0	AY.89	d__Bacteria;p__Bacteroidota;c__Bacteroidia;o__Cytophagales;f__Spirosomaceae;g__Flectobacillus;s__Flectobacillus major	0	AY.89	4
AY.98	0	0.0131797	0.135144	0	0.0324554	1.11285	0.0260943	0	1.31033	0.292228	AY.98	0.012061	0.118616	3.56588	0.0612477	0.171096	50.0989	0.109372	0.104722	55.1833	AY.98	0	0.0697945	2.01318	0.033321	0.128443	49.9781	0.076324	0.076226	57.2705	AY.98	k__Bacteria (UID203)	5449	104	58	56	38	9	1	0	0	70.69	16.38	100	AY.98	d__Bacteria;p__Bacteroidota;c__Bacteroidia;o__Flavobacteriales;f__Flavobacteriaceae;g__Flavobacterium;s__	1	AY.98	3
AY.38	0	0.01853	0.132307	0	0	0.0355497	0	0	0.0316594	0.0242273	AY.38	0.0333001	0.267771	4.84074	0.00530578	0.00574683	1.75276	0.0121611	0.00466167	1.27884	AY.38	0	0.253485	4.75495	0	0	1.7493	0	0	1.26937	AY.38	k__Bacteria (UID203)	5449	104	58	68	36	0	0	0	0	54.31	0	0	AY.38	d__Bacteria;p__Proteobacteria;c__Alphaproteobacteria;o__Caulobacterales;f__Caulobacteraceae;g__Brevundimonas;s__	0	AY.38	1
AY.163	0	0.12453	0.112804	0	0	0.00484362	0	0	0.0607428	0.0336579	AY.163	0.0132818	2.18724	4.56739	0.00396182	0.00423556	0.226305	0.00892049	0.0281769	2.6038	AY.163	0	2.19767	4.37561	0	0	0.225177	0	0	2.62846	AY.163	o__Flavobacteriales (UID2815)	123	323	204	133	186	4	0	0	0	67.74	1.1	0	AY.163	d__Bacteria;p__Bacteroidota;c__Bacteroidia;o__Flavobacteriales;f__Weeksellaceae;g__Kaistella;s__	0	AY.163	1
AY.103	0	0	0.100042	0	0	0.332559	0	0	0.281233	0.0793149	AY.103	0.000147894	1.95466e-05	1.28764	0.00320833	0.0257268	16.1691	0.00111052	0.00872988	11.1759	AY.103	0	0	1.08957	0	0.0233518	15.8588	0	0	11.1448	AY.103	k__Bacteria (UID203)	5449	104	58	53	47	4	0	0	0	78.45	6.9	100	AY.103	d__Bacteria;p__Bacteroidota;c__Bacteroidia;o__Flavobacteriales;f__Flavobacteriaceae;g__Flavobacterium;s__	0	AY.103	3
AY.4	0.0997996	0.0333598	0.0915038	0.0337427	0	0.0540244	0.0101914	0	0.241921	0.062727	AY.4	1.35027	0.459194	2.76321	0.407963	0.0712345	2.59794	0.115224	0.082283	9.9404	AY.4	1.34379	0.436437	2.70788	0.400122	0.0674742	2.5798	0.107797	0.0652912	9.67599	AY.4	k__Bacteria (UID203)	5449	104	58	51	51	2	0	0	0	69.61	2.59	50	AY.4	d__Bacteria;p__Proteobacteria;c__Alphaproteobacteria;o__Rhizobiales;f__Rhizobiaceae;g__Agrobacterium;s__Agrobacterium sp900013535	0	AY.4	3
AY.78	0	0	0.0808544	0	0	0.0177528	0	0	0.203791	0.0335998	AY.78	0.00188233	0.00154165	1.10807	0.00273094	0.000422946	0.115458	0.00125118	0.00687886	7.39594	AY.78	0	0	1.14428	0	0	0.0853687	0	0	7.36176	AY.78	o__Burkholderiales (UID4000)	193	427	214	176	241	10	0	0	0	60.24	2.02	30	AY.78	d__Bacteria;p__Proteobacteria;c__Gammaproteobacteria;o__Burkholderiales;f__Burkholderiaceae;g__Sphaerotilus;s__Sphaerotilus montanus	1	AY.78	2
AY.64	0	0	0.0760679	0	0	0.07948	0	0	0.197562	0.0392344	AY.64	0.000589577	0.00249287	2.78328	0.00601116	0.0103905	3.75875	0.00890349	0.00885285	8.21234	AY.64	0	0	2.70825	0	0.00327876	3.72856	0	0	8.01694	AY.64	k__Bacteria (UID203)	5449	104	58	51	51	2	0	0	0	80.17	2.59	100	AY.64	d__Bacteria;p__Bacteroidota;c__Bacteroidia;o__Flavobacteriales;f__Flavobacteriaceae;g__Flavobacterium;s__	0	AY.64	3
AY.88	0	0	0.061364	0	0	0.203194	0	0	0.243375	0.056437	AY.88	0.00142608	0.000760384	1.71776	0.000924558	0.0327027	8.3582	0.000184687	0.00824672	8.15201	AY.88	0	0	1.68088	0	0	8.32345	0	0	8.24429	AY.88	k__Bacteria (UID203)	5449	104	58	60	39	4	1	0	0	59.64	10.34	57.14	AY.88	d__Bacteria;p__Proteobacteria;c__Gammaproteobacteria;o__Burkholderiales;f__Burkholderiaceae;g__Undibacterium;s__	0	AY.88	2
AY.131	0	0	0.0552141	0	0	0.144366	0	0	0.0529952	0.0280639	AY.131	7.78027e-05	0.00108405	1.05443	0.000716302	0.0136475	6.30249	0.000561843	0.005096	0.624961	AY.131	0	0	1.00853	0	0	6.18593	0	0	0.596771	AY.131	f__Rhodobacteraceae (UID3340)	84	568	330	257	308	3	0	0	0	55.48	0.76	0	AY.131	d__Bacteria;p__Proteobacteria;c__Alphaproteobacteria;o__Rhodobacterales;f__Rhodobacteraceae;g__Gemmobacter;s__	1	AY.131	7
AY.116	1.02384	0.656437	0.0549961	0.059602	0.0647279	0.0196582	0.04155	0	0.0111511	0.214663	AY.116	15.492	9.47594	1.18464	0.249458	0.164061	0.325221	0.166611	0.0525523	0.137879	AY.116	15.1492	9.17282	1.14996	0.236593	0.136799	0.285933	0.139464	0.0375469	0.120567	AY.116	c__Alphaproteobacteria (UID3422)	26	529	308	45	468	16	0	0	0	91.83	3.19	43.75	AY.116	d__Bacteria;p__Proteobacteria;c__Alphaproteobacteria;o__Caulobacterales;f__Caulobacteraceae;g__Brevundimonas;s__Brevundimonas vesicularis	0	AY.116	4
AY.159	0	0	0.0524121	0	0	0.954806	0	0	0.525141	0.170262	AY.159	0.00237429	0.0827452	2.20361	0.00731423	0.100767	55.6027	0.000250061	0.062988	25.2108	AY.159	0.00107491	0.073276	2.16381	0.00539473	0.0938328	56.675	0	0.0533945	25.7711	AY.159	c__Gammaproteobacteria (UID4266)	1097	270	172	14	255	0	0	1	0	92.44	0.58	0	AY.159	d__Bacteria;p__Proteobacteria;c__Gammaproteobacteria;o__Legionellales;f__Legionellaceae;g__CABHON01;s__	0	AY.159	2
AY.91	0	0	0.0478311	0	0	0.584934	0	0	0.0850624	0.0797586	AY.91	0.00608269	0.0071394	0.160823	0.0138983	0.0357478	22.0812	0.0205531	0.00877749	1.01292	AY.91	0	0	0.113796	0	0.0266651	22.4581	0	0	1.00059	AY.91	o__Burkholderiales (UID4000)	193	427	214	61	352	14	0	0	0	90.49	3.92	85.71	AY.91	d__Bacteria;p__Proteobacteria;c__Gammaproteobacteria;o__Burkholderiales;f__Burkholderiaceae;g__Rhodoferax;s__	0	AY.91	2
AY.191	0	0	0.0380059	0	0.265469	3.01682	0.0192715	0	1.57347	0.545893	AY.191	0.00105415	0.00203819	1.22719	0.0482579	1.91708	231.917	0.014994	0.829296	106.393	AY.191	0	0	0.110146	0.0238374	1.92484	153.338	0	0.0837872	59.8002	AY.191	f__Flavobacteriaceae (UID2817)	81	511	283	47	397	64	3	0	0	96.79	13.68	31.51	AY.191	d__Bacteria;p__Bacteroidota;c__Bacteroidia;o__Flavobacteriales;f__Flavobacteriaceae;g__Flavobacterium;s__	0	AY.191	4
AY.6	0	0	0.037229	0	0	0.491998	0	0	0.0749923	0.0671355	AY.6	0.000120095	0.000155831	1.04669	0.00267645	0.0392176	23.7007	0.000257962	0.00119732	2.50188	AY.6	0	0	0.998752	0	0.0334709	23.4875	0	0	2.49534	AY.6	c__Gammaproteobacteria (UID4443)	356	451	270	47	393	11	0	0	0	97.64	2.67	81.82	AY.6	d__Bacteria;p__Proteobacteria;c__Gammaproteobacteria;o__Pseudomonadales;f__Moraxellaceae;g__Agitococcus;s__	1	AY.6	1
AY.149	0	0	0.0362487	0	0	0.519499	0	0	0.127247	0.0758883	AY.149	0.00116521	0.000724919	0.435654	0.00621142	0.0341572	18.7388	0.00422662	0.00182118	3.09272	AY.149	0	0	0.404259	0	0	18.775	0	0	2.99514	AY.149	k__Bacteria (UID203)	5449	104	58	68	36	0	0	0	0	50.34	0	0	AY.149	d__Bacteria;p__Proteobacteria;c__Gammaproteobacteria;o__Enterobacterales;f__Alteromonadaceae;g__Pararheinheimera;s__	0	AY.149	1
AY.71	0	0	0.0285629	0	0	0.0752236	0	0	0.183784	0.0319522	AY.71	0.000144808	0.00338056	0.179409	0.000268144	0.00561452	2.39237	0.00310377	0.00434095	5.79593	AY.71	0	0	0.154713	0	0	2.3917	0	0	5.78592	AY.71	k__Bacteria (UID203)	5449	104	58	60	43	1	0	0	0	55.86	0.86	100	AY.71	d__Bacteria;p__Proteobacteria;c__Alphaproteobacteria;o__Sphingomonadales;f__Sphingomonadaceae;g__Novosphingobium;s__	0	AY.71	2
AY.199	0	0	0.0200686	0	0	0.256373	0	0	0.0956392	0.0413424	AY.199	0.00222816	0.00229102	0.700704	0.00127135	0.0388223	12.4345	0.00136356	0.00920475	3.74491	AY.199	0	0	0.701844	0	0.0286342	12.7246	0	0	3.8291	AY.199	k__Archaea (UID2)	207	149	107	43	61	31	9	3	2	65.27	36.62	2.68	AY.199	d__Archaea;p__Asgardarchaeota;c__Heimdallarchaeia;o__;f__;g__;s__	0	AY.199	6
AY.101	0	0	0.0184528	0	0.02409	0.416353	0.0212731	0	0.0820444	0.0624681	AY.101	0.00259564	0.005948	0.151897	0.0175312	0.103781	17.825	0.0157027	0.0280987	1.60453	AY.101	0	0	0	0	0.0764721	19.2613	0	0	1.03713	AY.101	k__Bacteria (UID203)	5449	104	58	68	33	3	0	0	0	53.79	5.17	100	AY.101	d__Bacteria;p__Bacteroidota;c__Bacteroidia;o__Flavobacteriales;f__Flavobacteriaceae;g__Flavobacterium;s__Flavobacterium sp001464475	0	AY.101	2
AY.79	0	0.0127092	0.0154389	0	0.0331523	0.231557	0	0	0.263655	0.0618347	AY.79	0.00278986	0.272273	0.665575	0.00178671	0.250038	12.5234	0.00166988	0.0308081	11.0652	AY.79	0	0.203882	0.585522	0	0.226367	12.483	0	0.0199388	11.1102	AY.79	c__Alphaproteobacteria (UID3305)	564	349	230	90	258	1	0	0	0	78.51	0.43	0	AY.79	d__Bacteria;p__Proteobacteria;c__Alphaproteobacteria;o__Caedimonadales;f__;g__;s__	0	AY.79	0
AY.197	0	0	0.0132075	0	0	0.891456	0	0	0.82475	0.192157	AY.197	0.000817595	0.0116546	0.407638	0.0137661	0.10159	46.6205	0.0125266	0.0549346	36.5698	AY.197	0	0	0.102119	0.007533	0.0876407	44.401	0.00252908	0.0350615	34.6544	AY.197	f__Flavobacteriaceae (UID2817)	81	511	283	54	438	19	0	0	0	97.61	2.76	31.58	AY.197	d__Bacteria;p__Bacteroidota;c__Bacteroidia;o__Flavobacteriales;f__Flavobacteriaceae;g__Flavobacterium;s__	0	AY.197	2
AY.61	0	0	0.0128961	0	0	0.171626	0	0	0.347512	0.0591149	AY.61	0.0167695	0.00570365	0.539946	0.00347423	0.0819377	9.3616	0.0152975	0.0184231	15.7634	AY.61	0.00196422	0	0.474424	0	0.0737256	9.55465	0	0.00260897	15.5853	AY.61	k__Bacteria (UID2565)	2921	152	93	10	141	1	0	0	0	91.4	1.08	100	AY.61	d__Bacteria;p__Proteobacteria;c__Alphaproteobacteria;o__UBA6184;f__UBA6184;g__UBA6184;s__	0	AY.61	0
AY.200	0	0	0.012045	0	0	0.00874898	0	0	0.16388	0.0205193	AY.200	0.00667155	0.000400821	0.466758	1.83773e-05	0.00163434	0.467122	0.000290625	0.00565459	7.386	AY.200	0	0	0.454792	0	0	0.455466	0	0	7.35002	AY.200	o__Cytophagales (UID2936)	47	454	336	162	287	5	0	0	0	68.48	1.49	20	AY.200	d__Bacteria;p__Bacteroidota;c__Bacteroidia;o__Cytophagales;f__Cytophagaceae;g__;s__	0	AY.200	5
AY.47	1.35326	0.186172	0.0119721	0	0	0	0	0	0	0.172378	AY.47	21.5948	3.07128	0.114689	0.0121056	0.00530299	0.0104278	0.0564174	0.00632533	0.0329288	AY.47	21.4915	3.10833	0.106745	0	0	0	0.00895772	0	0	AY.47	f__Xanthomonadaceae (UID4214)	55	659	290	93	562	4	0	0	0	84.16	0.55	0	AY.47	d__Bacteria;p__Proteobacteria;c__Gammaproteobacteria;o__Xanthomonadales;f__Xanthomonadaceae;g__Stenotrophomonas;s__Stenotrophomonas indicatrix	0	AY.47	2
AY.178	0	0	0.00796388	0	0	0.0683762	0	0	0.185445	0.0290872	AY.178	0.00207092	0.000506499	0.233766	0.000825615	0.00836392	2.82464	0.0025243	0.00537248	6.30983	AY.178	0	0	0.217312	0	0	2.74525	0	0	6.1346	AY.178	k__Archaea (UID2)	207	149	107	59	56	24	6	4	0	55.85	20.44	9.09	AY.178	d__Archaea;p__Thermoproteota;c__Korarchaeia;o__;f__;g__;s__	0	AY.178	1
AY.110	0	0	0.00795665	0.0379488	0.111551	1.22478	0.0613585	0	0.125553	0.17435	AY.110	0.00869233	0.00740447	0.0297184	0.146887	0.533848	64.6231	0.161051	0.147611	5.2327	AY.110	0	0	0.00968617	0.104602	0.491073	66.0466	0.066968	0.0271076	4.73175	AY.110	f__Flavobacteriaceae (UID2817)	81	511	283	96	409	6	0	0	0	89.32	1.94	0	AY.110	d__Bacteria;p__Bacteroidota;c__Bacteroidia;o__Flavobacteriales;f__Flavobacteriaceae;g__Flavobacterium;s__	0	AY.110	2
AY.155	0	0	0.00744632	0	0	0.209481	0	0	0.00561024	0.0247264	AY.155	5.64548e-05	0.00387613	0.0172624	0.00127497	0.0308512	10.5855	0.0013707	0.00741778	0.0369548	AY.155	0	0	0	0	0.0133269	10.4204	0	0	0	AY.155	f__Flavobacteriaceae (UID2817)	81	511	283	64	429	18	0	0	0	92.61	3.99	27.78	AY.155	d__Bacteria;p__Bacteroidota;c__Bacteroidia;o__Flavobacteriales;f__Flavobacteriaceae;g__Flavobacterium;s__	0	AY.155	6
AY.134	1.64771	0.0378122	0	0	0	0	0	0	0	0.18728	AY.134	16.4428	2.35157	0.575877	0.0745052	0.00444737	0.0515084	0.061783	0.0312583	0.469268	AY.134	7.48825	1.77459	0.480648	0	0	0	0	0	0.0945317	AY.134	c__Bacilli (UID259)	750	272	151	100	158	14	0	0	0	57.62	4.18	0	AY.134	d__Bacteria;p__Firmicutes;c__Bacilli;o__Exiguobacterales;f__Exiguobacteraceae;g__Exiguobacterium;s__Exiguobacterium sp004336985	1	AY.134	0
AY.48	0	0	0	0.798228	0.157548	0.0108597	0.439873	0	0.0272157	0.159303	AY.48	0.0200509	0.00899492	0.00658527	9.03954	0.63379	0.142836	4.19929	0.110381	0.903854	AY.48	0	0	0	9.0391	0.61207	0.11439	4.2166	0.0621333	0.9326	AY.48	f__Flavobacteriaceae (UID2817)	81	511	283	187	313	10	1	0	0	66.35	2.97	53.85	AY.48	d__Bacteria;p__Bacteroidota;c__Bacteroidia;o__Flavobacteriales;f__Flavobacteriaceae;g__Flavobacterium;s__Flavobacterium sp002862805	0	AY.48	3
AY.156	0	0	0	0.0279316	0.181491	0.187987	0.0176452	0	0.199502	0.0682841	AY.156	0.000652427	0.000404557	0.014441	0.325115	1.06528	9.13273	0.184015	0.105214	7.52783	AY.156	0	0	0	0.308313	1.01168	8.96227	0.170309	0.0777001	7.66187	AY.156	o__Cytophagales (UID2936)	47	454	336	47	394	13	0	0	0	88.02	2.7	84.62	AY.156	d__Bacteria;p__Bacteroidota;c__Bacteroidia;o__Cytophagales;f__Spirosomataceae;g__;s__	1	AY.156	5
AY.189	0	0	0	0	0	0.294814	0	0	0.019337	0.0349057	AY.189	0	0	0.0465626	0.0174273	0.0734662	15.0476	0.00170177	0.00258516	0.967913	AY.189	0	0	0	0	0.0344764	15.2503	0	0	0.702278	AY.189	k__Bacteria (UID2569)	434	277	185	21	255	1	0	0	0	92.61	0.27	100	AY.189	d__Bacteria;p__Bacteroidota;c__Bacteroidia;o__Flavobacteriales;f__Crocinitomicaceae;g__Fluviicola;s__	0	AY.189	2
*For Acint, AY.2, AY.10, AY.18, AY.24, AY.30, AY.32, AY.44, AY.55, AY.84, AY.85, AY.107, AY.108, AY.111, AY.157, AY.173, AY.175 in Table S5 were merged as a pangenome.
*For Aerom, AY.16, AY.31, AY.35, AY.53, AY.86, AY.123, AY.138, AY.144, AY.184 in Table S5 were merged as a pangenome.
[truncated: 48 more columns]
