# Supplementary material for: Fecal metagenomic and metabolomic analyses reveal non-invasive biomarkers of Flavobacterium psychrophilum infection in ayu (Plecoglossus altivelis)
Source: mSphere. 2024 Jun 17;9(7):e00301-24. doi: 10.1128/msphere.00301-24 (PMC11288038; doi:10.1128/msphere.00301-24)
Supplement: Table S6 — Original bins and their phylogenetic positions before merging pangenomes. [file msphere.00301-24-s0008.xlsx]

## Sheet: Table S2
Table S6. Original bins and their phylogenetic positions before merging pangenomes.
		coverm-based relative abundance (%)
	Genome	AY1	AY2	AY3	AY4	AY5	AY6	AY7	AY8	AY9	Ave		CheckM v 1.1.3														GTDB-Tk v2.0.0 (r207) and dRep ver. 3.2.0
	unmapped	14.9609	13.7285	17.5648	19.4685	24.8467	14.2628	18.2774	19.9454	22.4473	18.3892	Bin Id	Marker lineage	# genomes	# markers	# marker sets	0	1	2	3	4	5+	Completeness	Contamination	Strain heterogeneity	user_genome	classification
30	AY.30	8.19703	9.14338	0.0103566	10.4468	13.3062	0.0917205	11.0155	14.7623	0.41332	7.4874	AY.30	k__Bacteria (UID203)	5449	104	58	83	12	5	1	3	0	15.53	5.83	65.38	AY.30	d__Bacteria;p__Proteobacteria;c__Gammaproteobacteria;o__Pseudomonadales;f__Moraxellaceae;g__Acinetobacter;s__
18	AY.18	7.36915	8.31519	0.0608195	9.07261	11.9342	0.144998	9.83643	13.4792	0.390816	6.73371	AY.18	root (UID1)	5656	56	24	56	0	0	0	0	0	0	0	0		Potential_Acinetobacter
175	AY.175	5.08958	5.6649	0.013314	6.64644	8.43023	0.118723	6.96978	9.17297	0.276307	4.70914	AY.175	k__Bacteria (UID203)	5449	104	58	99	5	0	0	0	0	6.9	0	0		Potential_Acinetobacter
190	AY.190	14.0478	9.22326	1.0384	1.51878	0.117242	0.0127571	0.457041	0.127125	0.0217866	2.95158	AY.190	o__Flavobacteriales (UID2815)	123	324	204	28	292	4	0	0	0	93.3	1.96	25	AY.190	d__Bacteria;p__Bacteroidota;c__Bacteroidia;o__Flavobacteriales;f__Weeksellaceae;g__Chryseobacterium;s__Chryseobacterium mucoviscidosis
14	AY.14	13.3036	8.31895	0.772642	1.48436	0.0947369	0.017163	0.383488	0.104768	0.0128929	2.7214	AY.14	root (UID1)	5656	56	24	56	0	0	0	0	0	0	0	0
86	AY.86	0.0233677	0.124572	9.49762	0.343776	0.0616239	6.70401	0.00298837	0.0673561	6.59934	2.60274	AY.86	root (UID1)	5656	56	24	54	2	0	0	0	0	8.33	0	0		Potential_Aeromonas
85	AY.85	2.71015	2.95904	0.0282696	3.62725	4.20187	0.0746298	3.73771	4.48791	0.159499	2.44293	AY.85	k__Bacteria (UID203)	5449	104	58	98	6	0	0	0	0	5.67	0	0		Potential_Acinetobacter
157	AY.157	2.53757	1.57059	0.00328796	2.95456	5.20124	0.0257839	5.46263	2.06042	0.053736	2.20776	AY.157	k__Bacteria (UID203)	5449	104	58	84	19	1	0	0	0	21.63	1.72	100	AY.157	d__Bacteria;p__Proteobacteria;c__Gammaproteobacteria;o__Pseudomonadales;f__Moraxellaceae;g__Acinetobacter;s__Acinetobacter guillouiae
10	AY.10	3.31139	1.48071	0.0033662	4.23705	1.39848	0.0157175	8.06799	1.20135	0.0553476	2.19682	AY.10	k__Bacteria (UID203)	5449	103	57	81	12	5	5	0	0	36.12	26.32	95	AY.10	d__Bacteria;p__Proteobacteria;c__Gammaproteobacteria;o__Pseudomonadales;f__Moraxellaceae;g__Acinetobacter;s__
80	AY.80	0.0168245	0.0220991	0.0220607	0.0363778	0.054151	12.6322	0.0157526	0.168374	6.57595	2.17153	AY.80	k__Bacteria (UID203)	5449	104	58	1	69	10	11	12	1	98.28	23.54	61.6	AY.80	d__Bacteria;p__Bacteroidota;c__Bacteroidia;o__Flavobacteriales;f__Flavobacteriaceae;g__Flavobacterium;s__
31	AY.31	0.0124039	0.0658462	7.6195	0.158003	0.0410907	4.85344	0.00240291	0.0318998	5.10814	1.98808	AY.31	k__Bacteria (UID203)	5449	104	58	96	8	0	0	0	0	13.79	0	0	AY.31	d__Bacteria;p__Proteobacteria;c__Gammaproteobacteria;o__Enterobacterales;f__Aeromonadaceae;g__Aeromonas;s__Aeromonas veronii
147	AY.147	2.87295	1.08218	0	3.62444	1.10155	0.00848521	7.1404	0.970078	0.0464963	1.87184	AY.147	k__Bacteria (UID203)	5449	104	58	102	2	0	0	0	0	1.72	0	0
180	AY.180	1.823	2.03817	0	2.48339	3.0725	0.0179301	2.62179	3.42749	0.0982617	1.73139	AY.180	root (UID1)	5656	56	24	54	1	1	0	0	0	8.33	4.17	0
60	AY.60	1.92247	1.07535	0	2.28321	3.78627	0.0185483	4.10983	1.44777	0.0385763	1.63134	AY.60	root (UID1)	5656	56	24	56	0	0	0	0	0	0	0	0
46	AY.46	1.63325	0.991032	0	1.92896	3.04063	0.00635248	3.61478	1.19132	0.030578	1.38188	AY.46	root (UID1)	5656	56	24	56	0	0	0	0	0	0	0	0
135	AY.135	1.47187	1.66159	0	1.86939	2.65009	0.0150078	2.27559	1.8417	0.0522927	1.31528	AY.135	k__Bacteria (UID203)	5449	104	58	99	5	0	0	0	0	7.47	0	0
81	AY.81	0.007082	0.0231498	10.808	0	0.00551314	0.176543	0	0	0.30154	1.25798	AY.81	c__Gammaproteobacteria (UID4442)	899	312	185	115	196	1	0	0	0	70	0.54	0	AY.81	d__Bacteria;p__Proteobacteria;c__Gammaproteobacteria;o__Enterobacterales;f__Enterobacteriaceae;g__Plesiomonas;s__Plesiomonas shigelloides
129	AY.129	0	0	0	0	0.0109515	0.40417	0.00225583	9.36576	1.16487	1.21645	AY.129	root (UID1)	5656	56	24	53	3	0	0	0	0	12.5	0	0
183	AY.183	0.769921	4.13624	0.77938	1.32752	1.78079	0.347895	0.128691	0.955677	0.318643	1.17164	AY.183	f__Enterobacteriaceae (UID5121)	138	1162	336	950	201	11	0	0	0	16.16	1.28	90.91	AY.183	d__Bacteria;p__Proteobacteria;c__Gammaproteobacteria;o__Enterobacterales;f__Enterobacteriaceae;g__Klebsiella;s__Klebsiella sp003752615
59	AY.59	0.00408964	0.0163647	8.89578	0	0.00273975	0.143436	0	0	0.222438	1.03165	AY.59	root (UID1)	5656	56	24	53	3	0	0	0	0	12.5	0	0	AY.59	d__Bacteria;p__Proteobacteria;c__Gammaproteobacteria;o__Enterobacterales;f__Enterobacteriaceae;g__Plesiomonas;s__Plesiomonas shigelloides
102	AY.102	0	0	4.08286	0	0.00423047	1.37	0	0.0162321	3.31425	0.976398	AY.102	root (UID1)	5656	56	24	56	0	0	0	0	0	0	0	0	AY.102	d__Bacteria;p__Proteobacteria;c__Gammaproteobacteria;o__Burkholderiales;f__Chromobacteriaceae;g__Vogesella;s__
146	AY.146	0	0.0175645	2.5895	0.00734612	0.0818304	3.65426	0.00740941	0.0111581	1.91424	0.920368	AY.146	o__Cytophagales (UID2937)	44	474	330	174	234	54	11	1	0	61.79	17.57	90.32	AY.146	d__Bacteria;p__Bacteroidota;c__Bacteroidia;o__Cytophagales;f__Spirosomaceae;g__Flectobacillus;s__
139	AY.139	0	0	3.39438	0	0.00278069	1.03032	0	0.0164897	3.12258	0.840728	AY.139	root (UID1)	5656	56	24	53	2	1	0	0	0	12.5	4.17	100
113	AY.113	0.0294399	0.037146	1.12576	0.0345164	0.151635	3.75522	0.0192515	0.0169363	1.82478	0.777188	AY.113	g__Vibrio (UID4874)	71	1065	378	59	954	49	3	0	0	96.76	4.89	55.17	AY.113	d__Bacteria;p__Proteobacteria;c__Gammaproteobacteria;o__Enterobacterales;f__Vibrionaceae;g__Vibrio;s__Vibrio scophthalmi
114	AY.114	0.87449	0.708486	0	1.13738	1.31919	0.00648536	1.77579	0.966504	0.0272058	0.757281	AY.114	root (UID1)	5656	56	24	56	0	0	0	0	0	0	0	0
50	AY.50	0.539387	2.6197	0.521512	0.682943	0.761567	0.170607	0.0656962	0.476051	0.181759	0.668803	AY.50	root (UID1)	5656	56	24	56	0	0	0	0	0	0	0	0	AY.51	d__Bacteria;p__Proteobacteria;c__Gammaproteobacteria;o__Pseudomonadales;f__Pseudomonadaceae;g__Pseudomonas_E;s__
201	AY.201	0	0	0.257935	0	0.00428659	2.27194	0	0.00368841	3.43305	0.663433	AY.201	k__Bacteria (UID203)	5449	104	58	72	32	0	0	0	0	51.21	0	0	AY.201	d__Bacteria;p__Proteobacteria;c__Gammaproteobacteria;o__Enterobacterales;f__Alteromonadaceae;g__Pararheinheimera;s__
109	AY.109	0.398832	1.95237	0.496927	0.862165	0.691387	0.255659	0.053757	0.302091	0.955697	0.663209	AY.109	root (UID1)	5656	56	24	54	2	0	0	0	0	8.33	0	0
49	AY.49	0.470204	2.42919	0.523154	0.709581	0.763136	0.179404	0.0762695	0.485878	0.19252	0.647704	AY.49	root (UID1)	5656	56	24	55	1	0	0	0	0	4.17	0	0
158	AY.158	0	0	0.0139691	0	0.00508543	2.65816	0	0.00329348	2.44822	0.569859	AY.158	k__Bacteria (UID2569)	434	277	185	7	251	19	0	0	0	97.3	6.67	31.58	AY.158	d__Bacteria;p__Bacteroidota;c__Bacteroidia;o__Flavobacteriales;f__Crocinitomicaceae;g__Fluviicola;s__
87	AY.87	0.143387	4.10402	0.0970854	0.156732	0.164164	0.0383033	0.0161202	0.17319	0.0629459	0.550661	AY.87	k__Bacteria (UID203)	5449	102	57	48	48	6	0	0	0	78.11	10.53	100	AY.87	d__Bacteria;p__Proteobacteria;c__Gammaproteobacteria;o__Enterobacterales;f__Enterobacteriaceae;g__Klebsiella;s__Klebsiella terrigena
136	AY.136	0	0	0.00428981	0	0.0090232	0.442133	0.0015649	3.40518	1.04104	0.544804	AY.136	f__Flavobacteriaceae (UID2817)	81	511	283	134	374	3	0	0	0	76.75	0.62	33.33	AY.136	d__Bacteria;p__Bacteroidota;c__Bacteroidia;o__Flavobacteriales;f__Flavobacteriaceae;g__Flavobacterium;s__Flavobacterium psychrophilum
8	AY.8	0	0.00836273	1.18306	0.00402418	0.0485564	2.40874	0.00476704	0.00509145	1.13485	0.533049	AY.8	k__Bacteria (UID203)	5449	104	58	89	14	1	0	0	0	20.11	1.72	100	AY.8	d__Bacteria;p__Bacteroidota;c__Bacteroidia;o__Cytophagales;f__Spirosomaceae;g__Flectobacillus;s__
84	AY.84	0.587206	0.733418	0	0.682535	1.09948	0.00982785	0.993662	0.625019	0.0187428	0.527765	AY.84	k__Bacteria (UID203)	5449	104	58	75	26	3	0	0	0	46.03	5.17	66.67	AY.84	d__Bacteria;p__Proteobacteria;c__Gammaproteobacteria;o__Pseudomonadales;f__Moraxellaceae;g__Acinetobacter;s__Acinetobacter bereziniae
145	AY.145	0	0	1.60681	0	0	0.524564	0	0.01211	2.31395	0.495271	AY.145	root (UID1)	5656	56	24	56	0	0	0	0	0	0	0	0
5	AY.5	0.7078	0.341316	0	0.981697	0.412514	0	1.60342	0.278416	0.0122637	0.481936	AY.5	root (UID1)	5656	56	24	55	1	0	0	0	0	4.17	0	0
	AY.unbinned	0.435887	0.455976	0.322512	0.554331	0.606497	0.347288	0.570767	0.653783	0.374396	0.48016
144	AY.144	0.165247	0.149224	0.536425	2.12954	0.0228996	0.385378	0.00989751	0.0305213	0.699963	0.458788	AY.144	k__Bacteria (UID203)	5449	104	58	87	16	1	0	0	0	27.59	1.72	100	AY.144	d__Bacteria;p__Proteobacteria;c__Gammaproteobacteria;o__Enterobacterales;f__Aeromonadaceae;g__Aeromonas;s__
57	AY.57	0.504964	0.408226	0	0.668262	0.650543	0.00815228	0.755185	1.06231	0.0279107	0.45395	AY.57	k__Bacteria (UID203)	5449	104	58	101	2	1	0	0	0	5.17	1.72	100
186	AY.186	0	0	0.205713	0	0.00682687	3.08982	0	0	0.536079	0.426493	AY.186	k__Bacteria (UID203)	5449	104	58	62	37	5	0	0	0	65.52	8.62	100	AY.186	d__Bacteria;p__Proteobacteria;c__Gammaproteobacteria;o__Enterobacterales;f__Alteromonadaceae;g__Pararheinheimera;s__
105	AY.105	0.275715	1.40422	0.248786	0.872692	0.5111	0.219717	0.0377593	0.0909197	0.126537	0.420827	AY.105	root (UID1)	5656	56	24	56	0	0	0	0	0	0	0	0
138	AY.138	0	0.0413873	1.21993	0.0639856	0.0134889	0.720689	0.00373194	0.0408848	1.65057	0.417185	AY.138	k__Bacteria (UID203)	5449	104	58	100	4	0	0	0	0	5.17	0	0		Potential_Aeromonas
27	AY.27	0	0.0103734	1.03359	0.0048668	0.0514377	1.79112	0.00433962	0.00535612	0.811878	0.412551	AY.27	k__Bacteria (UID203)	5449	104	58	99	5	0	0	0	0	7.47	0	0
36	AY.36	0.253237	1.37873	0.258196	0.735637	0.484763	0.190926	0.0428567	0.127043	0.124539	0.399548	AY.36	root (UID1)	5656	56	24	56	0	0	0	0	0	0	0	0
191	AY.191	0	0	0.0226473	0	0.0317938	2.42749	0.00197873	0	1.08249	0.396268	AY.191	f__Flavobacteriaceae (UID2817)	81	511	283	47	397	64	3	0	0	96.79	13.68	31.51	AY.191	d__Bacteria;p__Bacteroidota;c__Bacteroidia;o__Flavobacteriales;f__Flavobacteriaceae;g__Flavobacterium;s__
43	AY.43	0	0	1.00661	0	0	0.376391	0	0.0110241	2.10124	0.388363	AY.43	root (UID1)	5656	56	24	56	0	0	0	0	0	0	0	0
167	AY.167	0.117096	0.116574	0.0471409	2.88186	0.0642664	0.0426976	0.0875473	0.0421627	0.0218341	0.380131	AY.167	k__Bacteria (UID203)	5449	103	57	64	37	1	1	0	0	58.25	5.26	25	AY.167	d__Bacteria;p__Proteobacteria;c__Gammaproteobacteria;o__Enterobacterales;f__Shewanellaceae;g__Shewanella;s__Shewanella bicestrii
198	AY.198	0	0	0.753792	0	0.00247741	1.21312	0	0	1.4448	0.379354	AY.198	k__Bacteria (UID203)	5449	104	58	71	31	2	0	0	0	45	3.45	100	AY.198	d__Bacteria;p__Proteobacteria;c__Gammaproteobacteria;o__Enterobacterales;f__Alteromonadaceae;g__Pararheinheimera;s__
33	AY.33	0.547628	0.292975	0	0.796788	0.279344	0	1.27112	0.21121	0.00904931	0.378679	AY.33	root (UID1)	5656	56	24	56	0	0	0	0	0	0	0	0
16	AY.16	0.0124687	0.114822	1.08691	0.176442	0.0108959	0.667996	0.00221704	0.0139771	1.14031	0.35845	AY.16	c__Gammaproteobacteria (UID4754)	541	304	171	154	124	21	5	0	0	44.92	11.3	44.44	AY.16	d__Bacteria;p__Proteobacteria;c__Gammaproteobacteria;o__Enterobacterales;f__Aeromonadaceae;g__Aeromonas;s__
111	AY.111	0.124885	0.120376	0.0639652	0.151938	0.149617	1.60375	0.226766	0.437894	0.337541	0.357415	AY.111	k__Bacteria (UID203)	5449	104	58	80	22	2	0	0	0	37.41	3.45	100	AY.111	d__Bacteria;p__Proteobacteria;c__Gammaproteobacteria;o__Pseudomonadales;f__Moraxellaceae;g__Acinetobacter;s__Acinetobacter sp003987695
171	AY.171	0.0125712	0.197935	0.847879	0.187723	0.0329495	0.821837	0.00332231	0.014279	1.0121	0.347844	AY.171	root (UID1)	5656	56	24	56	0	0	0	0	0	0	0	0
123	AY.123	0.0594151	0.132737	0.565947	1.05123	0.0151965	0.362482	0.00602891	0.0188132	0.726969	0.326535	AY.123	root (UID1)	5656	56	24	56	0	0	0	0	0	0	0	0		Potential_Aeromonas
120	AY.120	0.403744	0.249982	0	0.526167	0.566097	0	0.894128	0.288057	0.00858291	0.326306	AY.120	root (UID1)	5656	56	24	56	0	0	0	0	0	0	0	0
90	AY.90	0	0	0.268364	0	0.00437129	2.26129	0.00134339	0	0.361781	0.321905	AY.90	k__Bacteria (UID203)	5449	104	58	67	34	3	0	0	0	57.24	5.17	100	AY.90	d__Bacteria;p__Proteobacteria;c__Gammaproteobacteria;o__Enterobacterales;f__Alteromonadaceae;g__Pararheinheimera;s__
53	AY.53	0.00979885	0.17951	0.79067	0.155646	0.0274892	0.718035	0.00335142	0.0133819	0.951504	0.316599	AY.53	root (UID1)	5656	56	24	55	1	0	0	0	0	4.17	0	0		Potential_Aeromonas
35	AY.35	0.0505212	0.121812	0.526688	1.0172	0.0146882	0.353478	0.00496197	0.0164329	0.668719	0.308278	AY.35	k__Bacteria (UID203)	5449	104	58	91	13	0	0	0	0	12.85	0	0	AY.35	d__Bacteria;p__Proteobacteria;c__Gammaproteobacteria;o__Enterobacterales;f__Aeromonadaceae;g__Aeromonas;s__
32	AY.32	0.313618	0.667537	0	0.357877	0.495021	0.00803368	0.456362	0.449337	0.0174109	0.307244	AY.32	k__Bacteria (UID203)	5449	104	58	85	18	1	0	0	0	26.33	1.72	100	AY.32	d__Bacteria;p__Proteobacteria;c__Gammaproteobacteria;o__Pseudomonadales;f__Moraxellaceae;g__Acinetobacter;s__
26	AY.26	0.421951	0.259792	0	0.623478	0.330145	0.0172559	0.798788	0.248653	0.0289791	0.303227	AY.26	k__Bacteria (UID203)	5449	104	58	89	14	1	0	0	0	10.74	1.72	0	AY.26	d__Bacteria;p__Proteobacteria;c__Gammaproteobacteria;o__Burkholderiales;f__Burkholderiaceae;g__Limnobacter;s__
24	AY.24	0.38102	0.273427	0.00743882	0.572251	0.328982	0.10441	0.64753	0.339822	0.0314784	0.298484	AY.24	k__Bacteria (UID203)	5449	104	58	59	43	2	0	0	0	68.26	3.45	100	AY.24	d__Bacteria;p__Proteobacteria;c__Gammaproteobacteria;o__Pseudomonadales;f__Moraxellaceae;g__Acinetobacter;s__Acinetobacter venetianus
37	AY.37	0.452015	0.21554	0	0.636594	0.192655	0	0.995026	0.149429	0.00696168	0.294247	AY.37	root (UID1)	5656	56	24	56	0	0	0	0	0	0	0	0
44	AY.44	0.365314	0.237333	0	0.35904	0.643263	0	0.564075	0.406502	0.0138262	0.287706	AY.44	k__Bacteria (UID203)	5449	104	58	90	14	0	0	0	0	22.41	0	0	AY.44	d__Bacteria;p__Proteobacteria;c__Gammaproteobacteria;o__Pseudomonadales;f__Moraxellaceae;g__Acinetobacter;s__Acinetobacter wuhouensis
165	AY.165	0.216008	1.92761	0.0931481	0.0617599	0.143175	0.0254724	0.0118669	0.0593798	0.0222669	0.28452	AY.165	root (UID1)	5656	56	24	56	0	0	0	0	0	0	0	0
169	AY.169	0	0	0.301807	0	0.003062	1.14624	0	0	0.994804	0.271768	AY.169	c__Gammaproteobacteria (UID4443)	356	451	270	71	348	31	0	1	0	86.94	9.32	56.76	AY.169	d__Bacteria;p__Proteobacteria;c__Gammaproteobacteria;o__Enterobacterales;f__Alteromonadaceae;g__Pararheinheimera;s__
173	AY.173	0.342766	0.284415	0	0.379334	0.54615	0.00767104	0.399254	0.461216	0.0133628	0.270463	AY.173	k__Bacteria (UID203)	5449	103	57	83	20	0	0	0	0	27.83	0	0	AY.173	d__Bacteria;p__Proteobacteria;c__Gammaproteobacteria;o__Pseudomonadales;f__Moraxellaceae;g__Acinetobacter;s__Acinetobacter bohemicus
29	AY.29	0	0	0.0164419	0	0.00220706	1.009	0	0.00327828	1.19949	0.247825	AY.29	f__Rhodobacteraceae (UID3340)	84	568	330	34	523	11	0	0	0	98.12	1.82	9.09	AY.29	d__Bacteria;p__Proteobacteria;c__Alphaproteobacteria;o__Rhodobacterales;f__Rhodobacteraceae;g__Cypionkella;s__
13	AY.13	1.67154	0.259625	0.00976497	0.0145761	0.141589	0.0127595	0.00410625	0.0345647	0.0261873	0.241634	AY.13	k__Bacteria (UID203)	5449	104	58	68	36	0	0	0	0	54.66	0	0	AY.13	d__Bacteria;p__Proteobacteria;c__Gammaproteobacteria;o__Enterobacterales;f__Enterobacteriaceae;g__Buttiauxella;s__Buttiauxella agrestis
107	AY.107	0.30242	0.263324	0.00529993	0.350505	0.31454	0.0411813	0.454736	0.251896	0.0179987	0.222433	AY.107	k__Bacteria (UID203)	5449	104	58	84	17	3	0	0	0	31.9	5.17	66.67	AY.107	d__Bacteria;p__Proteobacteria;c__Gammaproteobacteria;o__Pseudomonadales;f__Moraxellaceae;g__Acinetobacter;s__Acinetobacter gyllenbergii
108	AY.108	0.26529	0.186269	0	0.260081	0.29984	0	0.373731	0.574635	0.0262302	0.220675	AY.108	k__Bacteria (UID203)	5449	104	58	76	27	1	0	0	0	41.36	1.72	100	AY.108	d__Bacteria;p__Proteobacteria;c__Gammaproteobacteria;o__Pseudomonadales;f__Moraxellaceae;g__Acinetobacter;s__Acinetobacter bouvetii
98	AY.98	0	0.00512318	0.0805304	0	0.003887	0.895457	0.00267927	0	0.90146	0.209904	AY.98	k__Bacteria (UID203)	5449	104	58	56	38	9	1	0	0	70.69	16.38	100	AY.98	d__Bacteria;p__Bacteroidota;c__Bacteroidia;o__Flavobacteriales;f__Flavobacteriaceae;g__Flavobacterium;s__
166	AY.166	0	0	0.295142	0	0.00293995	1.25505	0	0	0.297257	0.205599	AY.166	o__Cytophagales (UID2936)	47	454	336	72	352	30	0	0	0	89.5	7.6	100	AY.166	d__Bacteria;p__Bacteroidota;c__Bacteroidia;o__Cytophagales;f__Spirosomaceae;g__Emticicia;s__
11	AY.11	0.0282507	0.0854922	0.309228	0.983883	0.0350044	0.276212	0.0130861	0.00865731	0.0885963	0.203157	AY.11	root (UID1)	5656	56	24	54	2	0	0	0	0	8.33	0	0
22	AY.22	0	0.00448142	0.476765	0	0.0284266	0.794826	0.00287685	0	0.377173	0.187172	AY.22	root (UID1)	5656	56	24	54	2	0	0	0	0	8.33	0	0
75	AY.75	0.535913	0.0302632	0	0.440882	0.239828	0	0.262876	0.0916863	0	0.177939	AY.75	root (UID1)	5656	56	24	56	0	0	0	0	0	0	0	0
187	AY.187	0	0.0504255	0.773168	0	0.0771744	0.1071	0	0.2071	0.371779	0.176305	AY.187	k__Bacteria (UID203)	5449	104	58	103	1	0	0	0	0	0.16	0	0
104	AY.104	0	0	0.62677	0	0.00276804	0.559891	0	0	0.364515	0.172661	AY.104	o__Burkholderiales (UID4000)	193	427	214	199	198	29	1	0	0	52.81	8.39	62.5	AY.104	d__Bacteria;p__Proteobacteria;c__Gammaproteobacteria;o__Burkholderiales;f__Burkholderiaceae;g__Hydrogenophaga;s__
70	AY.70	0	0	0.478338	0	0	0.16698	0	0.00427838	0.872247	0.169094	AY.70	k__Bacteria (UID203)	5449	104	58	101	3	0	0	0	0	5.17	0	0	AY.71	d__Bacteria;p__Proteobacteria;c__Alphaproteobacteria;o__Sphingomonadales;f__Sphingomonadaceae;g__Novosphingobium;s__
55	AY.55	0.170026	0.202194	0	0.359475	0.274037	0	0.226299	0.281788	0	0.168202	AY.55	k__Bacteria (UID203)	5449	104	58	91	12	1	0	0	0	20.69	0.86	100	AY.55	d__Bacteria;p__Proteobacteria;c__Gammaproteobacteria;o__Pseudomonadales;f__Moraxellaceae;g__Acinetobacter;s__Acinetobacter chinensis
121	AY.121	0.716057	0.272762	0.473029	0	0	0	0	0	0	0.162427	AY.121	k__Bacteria (UID203)	5449	104	58	102	2	0	0	0	0	1.72	0	0
202	AY.202	0.0908915	0.41289	0.0781339	0.19507	0.193199	0.0483088	0.0184141	0.366771	0.0451956	0.160986	AY.202	k__Bacteria (UID203)	5449	102	57	93	9	0	0	0	0	14.04	0	0	AY.202	d__Bacteria;p__Proteobacteria;c__Gammaproteobacteria;o__Enterobacterales;f__Enterobacteriaceae;g__Klebsiella;s__Klebsiella ornithinolytica
83	AY.83	0	0	0.567007	0.00545121	0.00902441	0.334689	0.00408079	0	0.522614	0.160318	AY.83	o__Burkholderiales (UID4000)	193	427	214	10	380	36	1	0	0	98.11	8.45	30.77	AY.83	d__Bacteria;p__Proteobacteria;c__Gammaproteobacteria;o__Burkholderiales;f__Burkholderiaceae;g__Hydrogenophaga;s__
100	AY.100	0.132058	0.847176	0.0571767	0.0981742	0.107472	0.0269059	0.0112842	0.0962682	0.0370589	0.157064	AY.100	k__Bacteria (UID203)	5449	104	58	99	5	0	0	0	0	6.03	0	0
54	AY.54	0	0	0.437735	0	0	0.799527	0	0	0.105435	0.149188	AY.54	c__Gammaproteobacteria (UID4201)	1164	275	174	197	77	1	0	0	0	27.94	0.57	100	AY.54	d__Bacteria;p__Proteobacteria;c__Gammaproteobacteria;o__Pseudomonadales;f__Moraxellaceae;g__JAGLBJ01;s__
9	AY.9	0.224035	0.107541	0	0.291854	0.12968	0	0.493086	0.0823992	0.00431018	0.148101	AY.9	root (UID1)	5656	56	24	56	0	0	0	0	0	0	0	0
197	AY.197	0	0	0.00787019	0	0	0.717313	0	0	0.567399	0.14362	AY.197	f__Flavobacteriaceae (UID2817)	81	511	283	54	438	19	0	0	0	97.61	2.76	31.58	AY.197	d__Bacteria;p__Bacteroidota;c__Bacteroidia;o__Flavobacteriales;f__Flavobacteriaceae;g__Flavobacterium;s__
179	AY.179	0	0	0.53506	0	0	0.208351	0	0	0.536382	0.142199	AY.179	k__Bacteria (UID203)	5449	104	58	76	27	1	0	0	0	39.71	1.72	100	AY.179	d__Bacteria;p__Bacteroidota;c__Bacteroidia;o__Cytophagales;f__Spirosomaceae;g__Emticicia;s__
65	AY.65	0	0	0.177036	0	0.00262454	0.516199	0	0.00359969	0.55993	0.139932	AY.65	o__Rhizobiales (UID3449)	345	430	257	65	294	71	0	0	0	93.21	20.23	63.38	AY.65	d__Bacteria;p__Proteobacteria;c__Alphaproteobacteria;o__Rhizobiales;f__Rhizobiaceae;g__Shinella;s__
93	AY.93	0	0	0.224665	0	0	0.325702	0	0.0148054	0.633718	0.13321	AY.93	k__Bacteria (UID203)	5449	104	58	94	10	0	0	0	0	10.82	0	0
159	AY.159	0	0	0.0312317	0	0	0.768288	0	0	0.361279	0.128978	AY.159	c__Gammaproteobacteria (UID4266)	1097	270	172	14	255	0	0	1	0	92.44	0.58	0	AY.159	d__Bacteria;p__Proteobacteria;c__Gammaproteobacteria;o__Legionellales;f__Legionellaceae;g__CABHON01;s__
151	AY.151	0.00690401	0.0748068	0.357515	0.234798	0.0318792	0.317182	0.00609448	0.00570904	0.10485	0.126638	AY.151	k__Bacteria (UID203)	5449	103	57	85	17	1	0	0	0	30.18	1.75	100	AY.151	d__Bacteria;p__Proteobacteria;c__Gammaproteobacteria;o__Enterobacterales;f__Shewanellaceae;g__Shewanella;s__Shewanella xiamenensis
110	AY.110	0	0	0.00474127	0.00875168	0.0133598	0.985525	0.00630007	0	0.0863761	0.122784	AY.110	f__Flavobacteriaceae (UID2817)	81	511	283	96	409	6	0	0	0	89.32	1.94	0	AY.110	d__Bacteria;p__Bacteroidota;c__Bacteroidia;o__Flavobacteriales;f__Flavobacteriaceae;g__Flavobacterium;s__
188	AY.188	0	0	0.432906	0	0.00623375	0.237267	0.00257148	0	0.401849	0.120092	AY.188	root (UID1)	5656	56	24	56	0	0	0	0	0	0	0	0
150	AY.150	0	0.00390062	0.545978	0	0.00568547	0.292473	0	0	0.217611	0.118405	AY.150	root (UID1)	5656	56	24	55	1	0	0	0	0	4.17	0	0
112	AY.112	0	0	0.689836	0	0	0.217946	0	0	0.145552	0.117037	AY.112	f__Flavobacteriaceae (UID2817)	81	511	283	72	384	54	1	0	0	89.07	10.92	8.77	AY.112	d__Bacteria;p__Bacteroidota;c__Bacteroidia;o__Flavobacteriales;f__Flavobacteriaceae;g__Flavobacterium;s__
140	AY.140	0.173253	0.113179	0	0.215111	0.129201	0.0387964	0.225739	0.140015	0.011055	0.116261	AY.140	root (UID1)	5656	56	24	56	0	0	0	0	0	0	0	0
128	AY.128	0.0963629	0.721485	0.0284277	0.0366758	0.0361552	0.00867489	0.00670581	0.0545762	0.021352	0.112268	AY.128	k__Bacteria (UID203)	5449	104	58	63	38	3	0	0	0	59.83	4.31	100	AY.128	d__Bacteria;p__Proteobacteria;c__Gammaproteobacteria;o__Enterobacterales;f__Enterobacteriaceae;g__Citrobacter;s__Citrobacter portucalensis
184	AY.184	0	0.231885	0.259414	0.0595359	0.00473596	0.156829	0	0	0.271751	0.10935	AY.184	k__Bacteria (UID203)	5449	104	58	97	7	0	0	0	0	7.37	0	0		Potential_Aeromonas
170	AY.170	0.0630984	0.813218	0.00552975	0.026549	0.0506602	0	0.0028691	0.00956256	0	0.107943	AY.170	k__Bacteria (UID203)	5449	104	58	78	26	0	0	0	0	43.97	0	0	AY.170	d__Bacteria;p__Proteobacteria;c__Gammaproteobacteria;o__Enterobacterales;f__Enterobacteriaceae;g__Buttiauxella;s__Buttiauxella gaviniae
160	AY.160	0	0	0.779113	0	0	0.119742	0	0	0.0233897	0.102472	AY.160	k__Bacteria (UID203)	5449	104	58	77	27	0	0	0	0	40	0	0	AY.160	d__Bacteria;p__Proteobacteria;c__Gammaproteobacteria;o__Enterobacterales;f__Alteromonadaceae;g__Pararheinheimera;s__
203	AY.203	0.00494967	0	0.172823	0	0	0.206235	0	0	0.523363	0.100819	AY.203	c__Betaproteobacteria (UID3888)	323	387	234	346	41	0	0	0	0	7.11	0	0	AY.203	d__Bacteria;p__Proteobacteria;c__Gammaproteobacteria;o__Burkholderiales;f__Chromobacteriaceae;g__Vogesella;s__
152	AY.152	0.139486	0.0615728	0	0.209906	0.07921	0	0.333061	0.0588584	0.00278297	0.0983197	AY.152	root (UID1)	5656	56	24	56	0	0	0	0	0	0	0	0
12	AY.12	0.646652	0.0146933	0	0.0488691	0.117807	0.00862322	0	0.0220606	0.0216065	0.0978125	AY.12	root (UID1)	5656	56	24	54	2	0	0	0	0	8.33	0	0	AY.12	d__Bacteria;p__Proteobacteria;c__Gammaproteobacteria;o__Enterobacterales;f__Enterobacteriaceae;g__Buttiauxella;s__Buttiauxella sp014189855
2	AY.2	0.105657	0.0824438	0	0.318601	0.116489	0	0.112907	0.14025	0	0.0973719	AY.2	k__Bacteria (UID203)	5449	104	58	81	22	1	0	0	0	34.64	1.72	0	AY.2	d__Bacteria;p__Proteobacteria;c__Gammaproteobacteria;o__Pseudomonadales;f__Moraxellaceae;g__Acinetobacter;s__Acinetobacter sp001696615
124	AY.124	0.0935258	0.0692031	0	0.24729	0.117323	0	0.166895	0.150194	0.0169433	0.0957082	AY.124	k__Bacteria (UID203)	5449	104	58	90	14	0	0	0	0	19.31	0	0	AY.124	d__Bacteria;p__Bacteroidota;c__Bacteroidia;o__Flavobacteriales;f__Weeksellaceae;g__Chryseobacterium;s__Chryseobacterium scophthalmum
7	AY.7	0	0	0.159989	0.00914942	0.00961116	0.422611	0	0	0.253502	0.0949847	AY.7	o__Rhizobiales (UID3449)	345	430	257	87	323	18	2	0	0	80.39	5.19	20.83	AY.7	d__Bacteria;p__Proteobacteria;c__Alphaproteobacteria;o__Rhizobiales;f__Rhizobiaceae;g__Shinella;s__Shinella sp001262505
76	AY.76	0.0133613	0	0.0832984	0	0	0.176357	0	0	0.558557	0.0923971	AY.76	k__Bacteria (UID203)	5449	104	58	91	11	2	0	0	0	19.28	3.45	50	AY.76	d__Bacteria;p__Proteobacteria;c__Gammaproteobacteria;o__Burkholderiales;f__Burkholderiaceae;g__Comamonas;s__Comamonas testosteroni_B
73	AY.73	0	0.00795989	0.82101	0	0	0	0	0	0	0.0921078	AY.73	k__Bacteria (UID203)	5449	103	57	80	22	1	0	0	0	35.25	1.75	0
94	AY.94	0	0	0.158239	0	0	0.492081	0	0	0.146285	0.0885117	AY.94	root (UID1)	5656	56	24	49	5	2	0	0	0	29.17	8.33	100	AY.94	d__Bacteria;p__Proteobacteria;c__Gammaproteobacteria;o__Enterobacterales;f__Alteromonadaceae;g__Pararheinheimera;s__
132	AY.132	0.0596732	0.0699544	0.176322	0.106807	0.0188109	0.124156	0.0719785	0.0657297	0.0890283	0.0869401	AY.132	o__Burkholderiales (UID4105)	54	553	264	90	428	35	0	0	0	87.34	4.8	74.29	AY.132	d__Bacteria;p__Proteobacteria;c__Gammaproteobacteria;o__Burkholderiales;f__Burkholderiaceae;g__Acidovorax;s__Acidovorax sp005405905
74	AY.74	0.0461677	0.188863	0.0378594	0.111028	0.0876386	0.0252558	0.0105315	0.238308	0.0273608	0.0858903	AY.74	root (UID1)	5656	56	24	55	1	0	0	0	0	4.17	0	0
116	AY.116	0.426773	0.255168	0.0327715	0.0137453	0.00775211	0.015818	0.0042662	0	0.0076716	0.0848852	AY.116	c__Alphaproteobacteria (UID3422)	26	529	308	45	468	16	0	0	0	91.83	3.19	43.75	AY.116	d__Bacteria;p__Proteobacteria;c__Alphaproteobacteria;o__Caulobacterales;f__Caulobacteraceae;g__Brevundimonas;s__Brevundimonas vesicularis
134	AY.134	0.686824	0.0146983	0	0	0	0	0	0	0	0.0779469	AY.134	c__Bacilli (UID259)	750	272	151	100	158	14	0	0	0	57.62	4.18	0	AY.134	d__Bacteria;p__Firmicutes;c__Bacilli;o__Exiguobacterales;f__Exiguobacteraceae;g__Exiguobacterium;s__Exiguobacterium sp004336985
118	AY.118	0.0265923	0	0.0879243	0.00385665	0	0.215793	0	0.00513599	0.322498	0.0735333	AY.118	k__Bacteria (UID203)	5449	104	58	98	6	0	0	0	0	9.48	0	0	AY.118	d__Bacteria;p__Proteobacteria;c__Gammaproteobacteria;o__Burkholderiales;f__Burkholderiaceae;g__Comamonas;s__Comamonas thiooxydans
47	AY.47	0.564085	0.0723682	0.00713404	0	0	0	0	0	0	0.0715097	AY.47	f__Xanthomonadaceae (UID4214)	55	659	290	93	562	4	0	0	0	84.16	0.55	0	AY.47	d__Bacteria;p__Proteobacteria;c__Gammaproteobacteria;o__Xanthomonadales;f__Xanthomonadaceae;g__Stenotrophomonas;s__Stenotrophomonas indicatrix
143	AY.143	0	0	0.348397	0	0	0.0547747	0	0	0.2191	0.0691412	AY.143	k__Bacteria (UID203)	5449	104	58	100	4	0	0	0	0	5.52	0	0
117	AY.117	0	0.0358813	0.0146898	0	0.014137	0.201081	0	0.00721725	0.338278	0.0679205	AY.117	c__Alphaproteobacteria (UID3305)	564	349	230	95	254	0	0	0	0	81.7	0	0	AY.117	d__Bacteria;p__Proteobacteria;c__Alphaproteobacteria;o__Paracaedibacterales;f__Paracaedibacteraceae;g__;s__
127	AY.127	0.0919844	0	0	0.192222	0.113317	0.0130379	0.175467	0	0.0217185	0.0675275	AY.127	k__Bacteria (UID203)	5449	104	58	84	18	1	1	0	0	31.03	5.17	0	AY.127	d__Bacteria;p__Bacteroidota;c__Bacteroidia;o__Flavobacteriales;f__Flavobacteriaceae;g__Flavobacterium;s__
92	AY.92	0	0	0.18007	0	0	0.277287	0	0	0.132895	0.0655837	AY.92	k__Bacteria (UID203)	5449	104	58	68	33	3	0	0	0	56.03	4.31	100	AY.92	d__Bacteria;p__Bacteroidota;c__Bacteroidia;o__Flavobacteriales;f__Flavobacteriaceae;g__Flavobacterium;s__
185	AY.185	0.581124	0	0	0	0	0	0	0	0	0.0645694	AY.185	k__Bacteria (UID203)	5449	104	58	75	29	0	0	0	0	44.83	0	0	AY.185	d__Bacteria;p__Firmicutes;c__Bacilli;o__Exiguobacterales;f__Exiguobacteraceae;g__Exiguobacterium;s__Exiguobacterium sp004336985
51	AY.51	0.0397679	0.0139827	0.0661864	0.0272273	0	0.0495577	0.00725409	0.00872841	0.357079	0.0633092	AY.51	k__Bacteria (UID203)	5449	103	57	59	42	2	0	0	0	67.02	2.63	50
193	AY.193	0.050031	0.0284329	0.160681	0.0543899	0.033958	0.0176563	0.040877	0.0516496	0.120437	0.0620126	AY.193	o__Actinomycetales (UID1815)	120	572	265	1	569	2	0	0	0	99.94	0.75	0	AY.193	d__Bacteria;p__Actinobacteriota;c__Actinomycetia;o__Mycobacteriales;f__Mycobacteriaceae;g__Rhodococcus;s__Rhodococcus qingshengii
91	AY.91	0	0	0.0285019	0	0	0.470669	0	0	0.05852	0.0619657	AY.91	o__Burkholderiales (UID4000)	193	427	214	61	352	14	0	0	0	90.49	3.92	85.71	AY.91	d__Bacteria;p__Proteobacteria;c__Gammaproteobacteria;o__Burkholderiales;f__Burkholderiaceae;g__Rhodoferax;s__
82	AY.82	0	0	0.0415102	0.00396653	0.00426198	0.360615	0.00218725	0.00431258	0.111047	0.0586557	AY.82	k__Bacteria (UID203)	5449	104	58	82	18	4	0	0	0	32.21	6.03	100	AY.82	d__Bacteria;p__Bacteroidota;c__Bacteroidia;o__Flavobacteriales;f__Flavobacteriaceae;g__Flavobacterium;s__
149	AY.149	0	0	0.0216001	0	0	0.418017	0	0	0.0875419	0.0585732	AY.149	k__Bacteria (UID203)	5449	104	58	68	36	0	0	0	0	50.34	0	0	AY.149	d__Bacteria;p__Proteobacteria;c__Gammaproteobacteria;o__Enterobacterales;f__Alteromonadaceae;g__Pararheinheimera;s__
103	AY.103	0	0	0.0596137	0	0	0.267595	0	0	0.193478	0.0578541	AY.103	k__Bacteria (UID203)	5449	104	58	53	47	4	0	0	0	78.45	6.9	100	AY.103	d__Bacteria;p__Bacteroidota;c__Bacteroidia;o__Flavobacteriales;f__Flavobacteriaceae;g__Flavobacterium;s__
182	AY.182	0.0179078	0.0122949	0.111914	0.022895	0.00397842	0.191799	0.00662633	0.0103298	0.100358	0.0531225	AY.182	o__Pseudomonadales (UID4488)	185	813	308	155	630	28	0	0	0	84.14	3.78	35.71	AY.182	d__Bacteria;p__Proteobacteria;c__Gammaproteobacteria;o__Pseudomonadales;f__Pseudomonadaceae;g__Pseudomonas_E;s__
6	AY.6	0	0	0.0221843	0	0	0.395888	0	0	0.0515921	0.052185	AY.6	c__Gammaproteobacteria (UID4443)	356	451	270	47	393	11	0	0	0	97.64	2.67	81.82	AY.6	d__Bacteria;p__Proteobacteria;c__Gammaproteobacteria;o__Pseudomonadales;f__Moraxellaceae;g__Agitococcus;s__
56	AY.56	0.0205399	0.0363868	0	0.337767	0.0211337	0.00825696	0.0179652	0	0.0080204	0.0500078	AY.56	k__Bacteria (UID203)	5449	103	57	78	25	0	0	0	0	38.6	0	0	AY.56	d__Bacteria;p__Proteobacteria;c__Gammaproteobacteria;o__Enterobacterales;f__Shewanellaceae;g__Shewanella;s__Shewanella sp002838165
67	AY.67	0.0332986	0.0419051	0.326018	0	0	0.0125885	0	0	0.0355103	0.0499245	AY.67	k__Bacteria (UID203)	5449	104	58	41	54	9	0	0	0	80.45	8.78	88.89	AY.67	d__Bacteria;p__Proteobacteria;c__Alphaproteobacteria;o__Rhizobiales;f__Rhizobiaceae;g__Agrobacterium;s__Agrobacterium salinitolerans
115	AY.115	0.0144275	0	0	0.299662	0.0274875	0	0.0745389	0.0317439	0	0.0497622	AY.115	root (UID1)	5656	56	24	56	0	0	0	0	0	0	0	0
19	AY.19	0	0	0.116262	0	0	0.196371	0	0	0.133886	0.0496133	AY.19	k__Bacteria (UID203)	5449	104	58	95	9	0	0	0	0	12.23	0	0	AY.19	d__Bacteria;p__Proteobacteria;c__Gammaproteobacteria;o__Pseudomonadales;f__Moraxellaceae;g__;s__
69	AY.69	0	0	0.0879583	0	0	0.182766	0	0	0.16726	0.048665	AY.69	k__Bacteria (UID203)	5449	104	58	82	21	1	0	0	0	29.11	1.72	100	AY.69	d__Bacteria;p__Bacteroidota;c__Bacteroidia;o__Cytophagales;f__Spirosomaceae;g__Emticicia;s__
194	AY.194	0.00383382	0	0.107935	0.0110274	0.0195414	0.277986	0.00222251	0	0	0.0469495	AY.194	root (UID1)	5656	56	24	56	0	0	0	0	0	0	0	0
97	AY.97	0.0190771	0	0.0769357	0	0	0.157648	0	0	0.155376	0.0454485	AY.97	k__Bacteria (UID203)	5449	104	58	103	1	0	0	0	0	0.57	0	0
101	AY.101	0	0	0.0109958	0	0.00288513	0.33502	0.00218424	0	0.0564437	0.045281	AY.101	k__Bacteria (UID203)	5449	104	58	68	33	3	0	0	0	53.79	5.17	100	AY.101	d__Bacteria;p__Bacteroidota;c__Bacteroidia;o__Flavobacteriales;f__Flavobacteriaceae;g__Flavobacterium;s__Flavobacterium sp001464475
196	AY.196	0.00861024	0.0175296	0.176368	0.00557867	0.00480742	0.108326	0.00180868	0	0.0807592	0.0448653	AY.196	o__Cytophagales (UID2936)	47	454	336	1	449	4	0	0	0	99.7	1.19	25	AY.196	d__Bacteria;p__Bacteroidota;c__Bacteroidia;o__Cytophagales;f__Spirosomaceae;g__Emticicia;s__
148	AY.148	0	0	0.0977188	0	0	0.174342	0	0	0.127967	0.0444476	AY.148	k__Bacteria (UID203)	5449	104	58	99	5	0	0	0	0	7.76	0	0
168	AY.168	0	0	0.104998	0	0	0.159541	0.00171078	0	0.13351	0.0444178	AY.168	k__Bacteria (UID203)	5449	104	58	46	54	4	0	0	0	82.93	6.03	0	AY.168	d__Bacteria;p__Proteobacteria;c__Gammaproteobacteria;o__Burkholderiales;f__Burkholderiaceae;g__Pelomonas;s__
142	AY.142	0.0087421	0.0145972	0.159499	0.0196415	0.0131204	0.0626691	0.0154618	0	0.0943638	0.0431217	AY.142	c__Betaproteobacteria (UID3888)	323	387	234	20	367	0	0	0	0	98.72	0	0	AY.142	d__Bacteria;p__Proteobacteria;c__Gammaproteobacteria;o__Burkholderiales;f__Methylophilaceae;g__Methylophilus;s__
79	AY.79	0	0.0049403	0.00919982	0	0.00397047	0.186323	0	0	0.181386	0.0428688	AY.79	c__Alphaproteobacteria (UID3305)	564	349	230	90	258	1	0	0	0	78.51	0.43	0	AY.79	d__Bacteria;p__Proteobacteria;c__Alphaproteobacteria;o__Caedimonadales;f__;g__;s__
61	AY.61	0	0	0.0076846	0	0	0.1381	0	0	0.239076	0.0427623	AY.61	k__Bacteria (UID2565)	2921	152	93	10	141	1	0	0	0	91.4	1.08	100	AY.61	d__Bacteria;p__Proteobacteria;c__Alphaproteobacteria;o__UBA6184;f__UBA6184;g__UBA6184;s__
25	AY.25	0.0363331	0.0261865	0.186602	0.00537982	0	0.0265596	0	0	0.0952926	0.0418171	AY.25	root (UID1)	5656	56	24	56	0	0	0	0	0	0	0	0
89	AY.89	0	0	0.085822	0	0	0.194114	0	0	0.092626	0.0413958	AY.89	o__Cytophagales (UID2937)	44	474	330	122	328	24	0	0	0	79.52	4.04	0	AY.89	d__Bacteria;p__Bacteroidota;c__Bacteroidia;o__Cytophagales;f__Spirosomaceae;g__Flectobacillus;s__Flectobacillus major
88	AY.88	0	0	0.036566	0	0	0.163501	0	0	0.167434	0.0408334	AY.88	k__Bacteria (UID203)	5449	104	58	60	39	4	1	0	0	59.64	10.34	57.14	AY.88	d__Bacteria;p__Proteobacteria;c__Gammaproteobacteria;o__Burkholderiales;f__Burkholderiaceae;g__Undibacterium;s__
177	AY.177	0.0467671	0.0142647	0.0580841	0.00746146	0	0.049519	0.00103502	0	0.178577	0.0395231	AY.177	root (UID1)	5656	56	24	56	0	0	0	0	0	0	0	0
164	AY.164	0	0	0.212604	0	0	0.0394946	0	0	0.0851494	0.037472	AY.164	o__Rhizobiales (UID3654)	92	481	319	10	456	15	0	0	0	97.34	3.94	13.33	AY.164	d__Bacteria;p__Proteobacteria;c__Alphaproteobacteria;o__Rhizobiales;f__Beijerinckiaceae;g__Bosea;s__Bosea sp001713455
72	AY.72	0	0.00433292	0.2892	0	0	0.0108566	0	0	0.0285472	0.036993	AY.72	f__Rhizobiaceae (UID3563)	81	808	337	148	634	26	0	0	0	81.69	3.07	34.62	AY.73	d__Bacteria;p__Proteobacteria;c__Gammaproteobacteria;o__Enterobacterales;f__Vibrionaceae;g__Vibrio;s__Vibrio ichthyoenteri
34	AY.34	0.176321	0.0441638	0.0188085	0.0111738	0	0.0113648	0.00333032	0.00797547	0.059197	0.0369261	AY.34	root (UID1)	5656	56	24	55	1	0	0	0	0	4.17	0	0	AY.34	d__Bacteria;p__Proteobacteria;c__Gammaproteobacteria;o__Pseudomonadales;f__Pseudomonadaceae;g__Pseudomonas_E;s__Pseudomonas_E paracarnis
58	AY.58	0.0318301	0.0305681	0.110683	0.00959897	0.00491803	0.0794151	0.00284288	0	0.0590652	0.0365468	AY.58	o__Sphingomonadales (UID3310)	26	569	293	13	524	30	0	2	0	97.32	4.99	14.29	AY.58	d__Bacteria;p__Proteobacteria;c__Alphaproteobacteria;o__Sphingomonadales;f__Sphingomonadaceae;g__Sphingobium;s__Sphingobium xenophagum
4	AY.4	0.0416	0.0129675	0.054526	0.00778166	0	0.043471	0.00104641	0	0.166434	0.0364251	AY.4	k__Bacteria (UID203)	5449	104	58	51	51	2	0	0	0	69.61	2.59	50	AY.4	d__Bacteria;p__Proteobacteria;c__Alphaproteobacteria;o__Rhizobiales;f__Rhizobiaceae;g__Agrobacterium;s__Agrobacterium sp900013535
28	AY.28	0	0	0.0369719	0	0	0.23116	0	0	0.0591195	0.0363613	AY.28	root (UID1)	5656	56	24	55	1	0	0	0	0	4.17	0	0
195	AY.195	0	0.00573725	0.222525	0.0225794	0	0	0.00123718	0	0.0716036	0.0359647	AY.195	root (UID1)	5656	56	24	56	0	0	0	0	0	0	0	0
106	AY.106	0	0	0	0.0367233	0.0197918	0.0174142	0.0189918	0.0944865	0.136147	0.0359505	AY.106	k__Bacteria (UID203)	5449	104	58	62	39	3	0	0	0	57.07	3.45	100	AY.106	d__Bacteria;p__Bacteroidota;c__Bacteroidia;o__Flavobacteriales;f__Weeksellaceae;g__Chryseobacterium;s__Chryseobacterium aquaticum_A
154	AY.154	0	0	0.0331875	0	0	0.231152	0	0	0.0581707	0.0358345	AY.154	root (UID1)	5656	56	24	56	0	0	0	0	0	0	0	0
153	AY.153	0	0	0.0174645	0	0	0.0360402	0	0	0.266145	0.0355166	AY.153	root (UID1)	5656	56	24	56	0	0	0	0	0	0	0	0
156	AY.156	0	0	0	0.00644152	0.0217362	0.151264	0.00181174	0	0.13725	0.0353893	AY.156	o__Cytophagales (UID2936)	47	454	336	47	394	13	0	0	0	88.02	2.7	84.62	AY.156	d__Bacteria;p__Bacteroidota;c__Bacteroidia;o__Cytophagales;f__Spirosomaceae;g__;s__
39	AY.39	0.0341618	0.00693843	0.0138118	0.0828803	0.00633782	0.0299671	0.0209217	0.00563165	0.111552	0.0346892	AY.39	o__Pseudomonadales (UID4488)	185	813	308	184	612	17	0	0	0	79.07	1.83	64.71	AY.39	d__Bacteria;p__Proteobacteria;c__Gammaproteobacteria;o__Pseudomonadales;f__Pseudomonadaceae;g__Pseudomonas_E;s__Pseudomonas_E marincola
20	AY.20	0	0	0.194806	0	0	0.101601	0.00220805	0	0.0127153	0.0345923	AY.20	k__Bacteria (UID203)	5449	104	58	59	45	0	0	0	0	65.83	0	0	AY.20	d__Bacteria;p__Bacteroidota;c__Bacteroidia;o__Flavobacteriales;f__Flavobacteriaceae;g__Flavobacterium;s__
137	AY.137	0.0101078	0.0091086	0.0800037	0	0	0.077028	0	0.00434248	0.124011	0.0338446	AY.137	f__Flavobacteriaceae (UID2817)	81	511	283	76	416	17	1	1	0	94.69	3.39	23.08	AY.137	d__Bacteria;p__Bacteroidota;c__Bacteroidia;o__Flavobacteriales;f__Flavobacteriaceae;g__Flavobacterium;s__
3	AY.3	0	0	0	0	0.00336343	0.202523	0	0	0.0905732	0.03294	AY.3	o__Cytophagales (UID2936)	47	454	336	292	158	4	0	0	0	34.13	0.99	0	AY.3	d__Bacteria;p__Bacteroidota;c__Bacteroidia;o__Cytophagales;f__Spirosomaceae;g__Persicitalea;s__
133	AY.133	0	0	0.0519638	0	0	0.138196	0	0	0.105264	0.0328249	AY.133	k__Bacteria (UID203)	5449	104	58	76	28	0	0	0	0	41.38	0	0	AY.133	d__Bacteria;p__Proteobacteria;c__Gammaproteobacteria;o__Burkholderiales;f__Burkholderiaceae;g__Undibacterium;s__Undibacterium macrobrachii
52	AY.52	0.0307135	0.0203567	0.0360167	0.00866917	0.0519265	0.00968973	0.0039938	0.0398893	0.089581	0.0323152	AY.52	k__Bacteria (UID203)	5449	104	58	94	9	0	1	0	0	3.87	0.31	100
161	AY.161	0.00677262	0.0382926	0.219562	0	0	0.0132307	0	0	0.0113457	0.0321337	AY.161	o__Rhizobiales (UID3449)	345	430	257	38	383	9	0	0	0	96.09	1.74	11.11	AY.161	d__Bacteria;p__Proteobacteria;c__Alphaproteobacteria;o__Rhizobiales;f__Rhizobiaceae;g__Rhizobium_A;s__Rhizobium_A rhizoryzae
199	AY.199	0	0	0.0119586	0	0	0.206292	0	0	0.0657965	0.0315608	AY.199	k__Archaea (UID2)	207	149	107	43	61	31	9	3	2	65.27	36.62	2.68	AY.199	d__Archaea;p__Asgardarchaeota;c__Heimdallarchaeia;o__;f__;g__;s__
68	AY.68	0.0215713	0.0867982	0.138289	0	0	0.0189266	0	0	0.0142018	0.0310875	AY.68	o__Sphingomonadales (UID3310)	26	569	293	251	294	24	0	0	0	57.57	5.66	83.33	AY.68	d__Bacteria;p__Proteobacteria;c__Alphaproteobacteria;o__Sphingomonadales;f__Sphingomonadaceae;g__Sphingopyxis;s__
48	AY.48	0	0	0	0.184086	0.0188686	0.00873829	0.0451646	0	0.0187235	0.0306201	AY.48	f__Flavobacteriaceae (UID2817)	81	511	283	187	313	10	1	0	0	66.35	2.97	53.85	AY.48	d__Bacteria;p__Bacteroidota;c__Bacteroidia;o__Flavobacteriales;f__Flavobacteriaceae;g__Flavobacterium;s__Flavobacterium sp002862805
40	AY.40	0	0	0.0134415	0	0	0.220918	0	0	0.0310242	0.029487	AY.40	root (UID1)	5656	56	24	55	1	0	0	0	0	4.17	0	0
192	AY.192	0	0	0.00740544	0	0	0.238273	0	0	0.0172506	0.0292143	AY.192	root (UID1)	5656	56	24	56	0	0	0	0	0	0	0	0
189	AY.189	0	0	0	0	0	0.237224	0	0	0.0133032	0.0278363	AY.189	k__Bacteria (UID2569)	434	277	185	21	255	1	0	0	0	92.61	0.27	100	AY.189	d__Bacteria;p__Bacteroidota;c__Bacteroidia;o__Flavobacteriales;f__Crocinitomicaceae;g__Fluviicola;s__
64	AY.64	0	0	0.0453279	0	0	0.0639539	0	0	0.135916	0.0272442	AY.64	k__Bacteria (UID203)	5449	104	58	51	51	2	0	0	0	80.17	2.59	100	AY.64	d__Bacteria;p__Bacteroidota;c__Bacteroidia;o__Flavobacteriales;f__Flavobacteriaceae;g__Flavobacterium;s__
63	AY.63	0	0	0.0428066	0	0	0.154533	0	0	0.0477224	0.0272291	AY.63	root (UID1)	5656	56	24	54	2	0	0	0	0	8.33	0	0	AY.63	d__Bacteria;p__Proteobacteria;c__Gammaproteobacteria;o__Enterobacterales;f__Alteromonadaceae;g__Pararheinheimera;s__
41	AY.41	0.0110824	0.00689435	0.182288	0	0	0.0209447	0	0	0.0159654	0.0263527	AY.41	k__Bacteria (UID203)	5449	104	58	69	32	3	0	0	0	43.89	0.47	33.33	AY.41	d__Bacteria;p__Proteobacteria;c__Alphaproteobacteria;o__Rhizobiales;f__Rhizobiaceae;g__Allorhizobium;s__Allorhizobium sp001713475
119	AY.119	0	0	0.00657936	0	0	0.204995	0	0	0.0150128	0.0251763	AY.119	f__Flavobacteriaceae (UID2817)	81	511	283	484	27	0	0	0	0	2.04	0	0
45	AY.45	0.0233815	0.0154289	0.0607298	0.0397462	0.00746577	0.0221815	0.0319236	0.00712879	0.0136676	0.0246282	AY.45	k__Bacteria (UID203)	5449	104	58	93	11	0	0	0	0	12.54	0	0	AY.45	d__Bacteria;p__Proteobacteria;c__Gammaproteobacteria;o__Burkholderiales;f__Burkholderiaceae;g__Acidovorax;s__
96	AY.96	0	0	0	0.141076	0	0	0.0530587	0.0105893	0.0070986	0.0235359	AY.96	o__Flavobacteriales (UID2815)	123	324	204	83	225	16	0	0	0	82.35	4.34	43.75	AY.96	d__Bacteria;p__Bacteroidota;c__Bacteroidia;o__Flavobacteriales;f__Weeksellaceae;g__Chryseobacterium;s__Chryseobacterium binzhouense
71	AY.71	0	0	0.0170203	0	0	0.0605289	0	0	0.126437	0.0226651	AY.71	k__Bacteria (UID203)	5449	104	58	60	43	1	0	0	0	55.86	0.86	100	AY.72	d__Bacteria;p__Proteobacteria;c__Alphaproteobacteria;o__Rhizobiales;f__Rhizobiaceae;g__Gellertiella;s__
78	AY.78	0	0	0.0481801	0	0	0.0142849	0	0	0.140201	0.0225185	AY.78	o__Burkholderiales (UID4000)	193	427	214	176	241	10	0	0	0	60.24	2.02	30	AY.78	d__Bacteria;p__Proteobacteria;c__Gammaproteobacteria;o__Burkholderiales;f__Burkholderiaceae;g__Sphaerotilus;s__Sphaerotilus montanus
15	AY.15	0.0313327	0.0269971	0.0305902	0.0234	0.00744949	0.0259231	0.0409188	0	0.0152997	0.0224346	AY.15	k__Bacteria (UID203)	5449	104	58	98	6	0	0	0	0	8.62	0	0
99	AY.99	0	0	0.0198829	0	0	0.0360217	0	0	0.142879	0.0220871	AY.99	k__Bacteria (UID203)	5449	104	58	78	24	2	0	0	0	37.07	2.59	50	AY.99	d__Bacteria;p__Proteobacteria;c__Alphaproteobacteria;o__Rhizobiales;f__Rhizobiaceae;g__Gellertiella;s__
178	AY.178	0	0	0.00474558	0	0	0.0550192	0	0	0.12758	0.020816	AY.178	k__Archaea (UID2)	207	149	107	59	56	24	6	4	0	55.85	20.44	9.09	AY.178	d__Archaea;p__Thermoproteota;c__Korarchaeia;o__;f__;g__;s__
131	AY.131	0	0	0.0329014	0	0	0.116165	0	0	0.0364589	0.0206139	AY.131	f__Rhodobacteraceae (UID3340)	84	568	330	257	308	3	0	0	0	55.48	0.76	0	AY.131	d__Bacteria;p__Proteobacteria;c__Alphaproteobacteria;o__Rhodobacterales;f__Rhodobacteraceae;g__Gemmobacter;s__
125	AY.125	0	0	0.185475	0	0	0	0	0	0	0.0206083	AY.125	k__Bacteria (UID203)	5449	104	58	60	43	1	0	0	0	59.8	0.86	100	AY.125	d__Bacteria;p__Proteobacteria;c__Alphaproteobacteria;o__Caulobacterales;f__Caulobacteraceae;g__Phenylobacterium;s__
77	AY.77	0	0	0	0	0	0.184746	0	0	0	0.0205274	AY.77	root (UID1)	5656	56	24	56	0	0	0	0	0	0	0	0
155	AY.155	0	0	0.00443717	0	0	0.16856	0	0	0.00385965	0.0196507	AY.155	f__Flavobacteriaceae (UID2817)	81	511	283	64	429	18	0	0	0	92.61	3.99	27.78	AY.155	d__Bacteria;p__Bacteroidota;c__Bacteroidia;o__Flavobacteriales;f__Flavobacteriaceae;g__Flavobacterium;s__
172	AY.172	0	0.0332275	0	0	0.0118848	0.0998088	0.00146886	0.00522814	0.020284	0.0191002	AY.172	k__Bacteria (UID2142)	169	315	235	233	80	2	0	0	0	21.04	0.64	0	AY.172	d__Bacteria;p__Deinococcota;c__Deinococci;o__Deinococcales;f__Deinococcaceae;g__Deinococcus;s__Deinococcus seoulensis
62	AY.62	0	0	0.0250949	0	0	0.0207144	0	0	0.124524	0.018926	AY.62	k__Bacteria (UID203)	5449	104	58	89	15	0	0	0	0	22.41	0	0	AY.62	d__Bacteria;p__Proteobacteria;c__Alphaproteobacteria;o__Rhizobiales;f__Rhizobiaceae;g__Gellertiella;s__
163	AY.163	0	0.0484071	0.0672185	0	0	0.00389744	0	0	0.041789	0.0179236	AY.163	o__Flavobacteriales (UID2815)	123	323	204	133	186	4	0	0	0	67.74	1.1	0	AY.163	d__Bacteria;p__Bacteroidota;c__Bacteroidia;o__Flavobacteriales;f__Weeksellaceae;g__Kaistella;s__
23	AY.23	0	0	0	0	0	0.149216	0	0	0.0100529	0.0176965	AY.23	root (UID1)	5656	56	24	56	0	0	0	0	0	0	0	0
176	AY.176	0	0	0.0591382	0	0	0.0540692	0.00122865	0	0.0371568	0.0168437	AY.176	k__Bacteria (UID203)	5449	104	58	97	7	0	0	0	0	10.34	0	0
174	AY.174	0	0	0.0894282	0	0	0.0153934	0	0	0.0453621	0.0166871	AY.174	k__Bacteria (UID203)	5449	104	58	63	41	0	0	0	0	60.34	0	0	AY.174	d__Bacteria;p__Proteobacteria;c__Gammaproteobacteria;o__Legionellales;f__Legionellaceae;g__;s__
42	AY.42	0	0	0.132628	0	0	0.00990074	0	0	0.00464908	0.0163531	AY.42	k__Bacteria (UID203)	5449	104	58	85	19	0	0	0	0	30.17	0	0	AY.42	d__Bacteria;p__Bacteroidota;c__Bacteroidia;o__Flavobacteriales;f__Flavobacteriaceae;g__Flavobacterium;s__
95	AY.95	0	0	0.00369177	0	0	0.011415	0.00643254	0	0.123134	0.0160748	AY.95	root (UID1)	5656	56	24	56	0	0	0	0	0	0	0	0
38	AY.38	0	0.00720291	0.0788399	0	0	0.0286052	0	0	0.0217806	0.0151587	AY.38	k__Bacteria (UID203)	5449	104	58	68	36	0	0	0	0	54.31	0	0	AY.38	d__Bacteria;p__Proteobacteria;c__Alphaproteobacteria;o__Caulobacterales;f__Caulobacteraceae;g__Brevundimonas;s__
66	AY.66	0	0	0.118656	0	0	0.00762002	0	0	0.00885463	0.0150146	AY.66	root (UID1)	5656	56	24	56	0	0	0	0	0	0	0	0
122	AY.122	0.0177709	0	0.00442315	0.0530724	0	0	0.0565354	0	0	0.0146447	AY.122	k__Bacteria (UID203)	5449	104	58	76	28	0	0	0	0	35.11	0	0	AY.122	d__Bacteria;p__Proteobacteria;c__Gammaproteobacteria;o__Burkholderiales;f__Burkholderiaceae;g__Limnobacter;s__
1	AY.1	0	0	0.0706288	0	0	0.0240812	0	0	0.0361517	0.0145402	AY.1	root (UID1)	5656	56	24	55	1	0	0	0	0	4.17	0	0	AY.1	d__Bacteria;p__Bacteroidota;c__Bacteroidia;o__Flavobacteriales;f__Flavobacteriaceae;g__Flavobacterium;s__
200	AY.200	0	0	0.00717744	0	0	0.0070399	0	0	0.112744	0.0141068	AY.200	o__Cytophagales (UID2936)	47	454	336	162	287	5	0	0	0	68.48	1.49	20	AY.200	d__Bacteria;p__Bacteroidota;c__Bacteroidia;o__Cytophagales;f__Cytophagaceae;g__;s__
130	AY.130	0	0	0.00978109	0	0	0.0935357	0	0	0.0208005	0.0137908	AY.130	k__Bacteria (UID203)	5449	104	58	83	21	0	0	0	0	29.31	0	0	AY.130	d__Bacteria;p__Proteobacteria;c__Gammaproteobacteria;o__Burkholderiales;f__Burkholderiaceae;g__Undibacterium;s__
162	AY.162	0	0	0.0350424	0	0	0.00574577	0	0	0.0785075	0.0132551	AY.162	root (UID1)	5656	56	24	54	2	0	0	0	0	1.56	0	0
126	AY.126	0	0	0.0913897	0	0	0.0213632	0	0	0.00618229	0.013215	AY.126	root (UID1)	5656	56	24	54	2	0	0	0	0	5.21	0	0
141	AY.141	0	0	0.116994	0	0	0	0	0	0	0.0129993	AY.141	root (UID1)	5656	56	24	56	0	0	0	0	0	0	0	0
17	AY.17	0	0	0.115529	0	0	0	0	0	0	0.0128365	AY.17	k__Bacteria (UID203)	5449	104	58	92	12	0	0	0	0	14.26	0	0	AY.17	d__Bacteria;p__Proteobacteria;c__Gammaproteobacteria;o__Burkholderiales;f__Burkholderiaceae;g__Polaromonas;s__
181	AY.181	0	0	0	0	0	0.106882	0	0	0.00444124	0.0123692	AY.181	k__Bacteria (UID203)	5449	104	58	93	11	0	0	0	0	18.1	0	0	AY.181	d__Bacteria;p__Bacteroidota;c__Bacteroidia;o__Flavobacteriales;f__Flavobacteriaceae;g__Flavobacterium;s__
21	AY.21	0	0	0.101912	0	0	0.00321095	0	0	0	0.0116803	AY.21	k__Bacteria (UID203)	5449	103	57	88	15	0	0	0	0	22.81	0	0	AY.21	d__Bacteria;p__Bdellovibrionota;c__Bacteriovoracia;o__Bacteriovoracales;f__Bacteriovoracaceae;g__UBA4096;s__
	subtotal	76.8421	77.1281	82.4249	70.0847	61.8471	85.6455	70.7071	65.2922	77.1394
